# Supplementary material for: Bioinformatics revealed biomarkers for diagnosis in kidney stones
Source: Front Genet. 2025 Mar 18;16:1542840. doi: 10.3389/fgene.2025.1542840 (PMC11959007; doi:10.3389/fgene.2025.1542840)
Supplement: Supplementary file 1 [file Table2.xlsx]

## Sheet: Sheet1
rcd	symbol	hgncid	evidence	testin	pathway	confidence	experiments	caution	uniprotac	pmid	remark	latestupdate	datasource	uniformgenetype
Ferroptosis	RPL8	HGNC:10368	Required in erastin-induced ferroptosis. Silencing of it conferred against erastin-induced ferroptosis.	Human	RPL8 :+: Ferroptosis	Validated	0	_NA_	P62917	22632970	_NA_	2020-12-31	FerrDb team	gene with protein product
Ferroptosis	IREB2	HGNC:6115	Required in erastin-induced ferroptosis. Silencing of it conferred against erastin-induced ferroptosis.	Human	IREB2 :+: Ferroptosis	Validated	0	_NA_	P48200	22632970	_NA_	2020-12-31	FerrDb team	gene with protein product
Ferroptosis	ATP5MC3	HGNC:843	Required in erastin-induced ferroptosis. Silencing of it conferred against erastin-induced ferroptosis.	Human	ATP5MC3 :+: Ferroptosis	Validated	0	_NA_	P48201	22632970	ATP5G3 in article	2020-12-31	FerrDb team	gene with protein product
Ferroptosis	CS	HGNC:2422	Required in erastin-induced ferroptosis. Silencing of it conferred against erastin-induced ferroptosis.	Human	CS :+: Ferroptosis	Validated	0	_NA_	O75390	22632970	_NA_	2020-12-31	FerrDb team	gene with protein product
Ferroptosis	EMC2	HGNC:28963	Required in erastin-induced ferroptosis. Silencing of it conferred against erastin-induced ferroptosis.	Human	EMC2 :+: Ferroptosis	Validated	0	_NA_	Q15006	22632970	TTC35 in article	2020-12-31	FerrDb team	gene with protein product
Ferroptosis	ACSF2	HGNC:26101	Required in erastin-induced ferroptosis. Silencing of it conferred against erastin-induced ferroptosis.	Human	ACSF2 :+: Ferroptosis	Validated	0	_NA_	Q96CM8	22632970	_NA_	2020-12-31	FerrDb team	gene with protein product
Ferroptosis	NOX1	HGNC:7889	Suppresses erastin-induced ferroptosis when inhibited by inhibitor.	Human	NOX1 :+: Ferroptosis	Deduced	0	The presented inhibition study is not sufficient to confirm its role in ferroptosis.	Q9Y5S8	22632970	_NA_	2020-12-31	FerrDb team	gene with protein product
Ferroptosis	CYBB	HGNC:2578	Suppresses erastin-induced ferroptosis when inhibited by inhibitor.	Human	CYBB :+: Ferroptosis	Deduced	0	The presented inhibition study is not sufficient to confirm its role in ferroptosis.	P04839	22632970	NOX2 in article	2020-12-31	FerrDb team	gene with protein product
Ferroptosis	NOX3	HGNC:7890	Suppresses erastin-induced ferroptosis when inhibited by inhibitor.	Human	NOX3 :+: Ferroptosis	Deduced	0	The presented inhibition study is not sufficient to confirm its role in ferroptosis.	Q9HBY0	22632970	_NA_	2020-12-31	FerrDb team	gene with protein product
Ferroptosis	NOX4	HGNC:7891	Suppresses erastin-induced ferroptosis when inhibited by inhibitor.	Human	NOX4 :+: Ferroptosis	Deduced	0	The presented inhibition study is not sufficient to confirm its role in ferroptosis.	Q9NPH5	22632970	_NA_	2020-12-31	FerrDb team	gene with protein product
Ferroptosis	NOX5	HGNC:14874	Suppresses erastin-induced ferroptosis when inhibited by inhibitor.	Human	NOX5 :+: Ferroptosis	Deduced	0	The presented inhibition study is not sufficient to confirm its role in ferroptosis.	Q96PH1	22632970	_NA_	2020-12-31	FerrDb team	gene with protein product
Ferroptosis	DUOX1	HGNC:3062	Suppresses erastin-induced ferroptosis when inhibited by inhibitor.	Human	DUOX1 :+: Ferroptosis	Deduced	0	The presented inhibition study is not sufficient to confirm its role in ferroptosis.	Q9NRD9	22632970	_NA_	2020-12-31	FerrDb team	gene with protein product
Ferroptosis	DUOX2	HGNC:13273	Suppresses erastin-induced ferroptosis when inhibited by inhibitor.	Human	DUOX2 :+: Ferroptosis	Deduced	0	The presented inhibition study is not sufficient to confirm its role in ferroptosis.	Q9NRD8	22632970	_NA_	2020-12-31	FerrDb team	gene with protein product
Ferroptosis	G6PD	HGNC:4057	Required in erastin-induced ferroptosis.	Human	G6PD :+: Ferroptosis	Validated	0	_NA_	P11413	22632970	_NA_	2020-12-31	FerrDb team	gene with protein product
Ferroptosis	PGD	HGNC:8891	Required in erastin-induced ferroptosis.	Human	PGD :+: Ferroptosis	Validated	0	_NA_	P52209	22632970	_NA_	2020-12-31	FerrDb team	gene with protein product
Ferroptosis	VDAC2	HGNC:12672	Required in erastin-induced ferroptosis.	Human	VDAC2 :+: Ferroptosis	Validated	0	_NA_	P45880	22632970	_NA_	2020-12-31	FerrDb team	gene with protein product
Ferroptosis	PIK3CA	HGNC:8975	Inhibitor blocked ferroptotic cell death.	Mice	PIK3CA :-: GSH, GSH :-: Lipid ROS, Lipid ROS :+: Ferroptosis	Validated	0	Also involved in necrosis and apoptosis.	P42336	24739485	PI3Kalpha in article	2020-12-31	FerrDb team	gene with protein product
Ferroptosis	FLT3	HGNC:3765	Inhibitor blocked ferroptotic cell death.	Mice	FLT3 :+: Lipid ROS, Lipid ROS :+: Ferroptosis	Validated	0	Also involved in necrosis and apoptosis.	P36888	24739485	_NA_	2020-12-31	FerrDb team	gene with protein product
Ferroptosis	SCP2	HGNC:10606	SCP-2 inhibitors showed anti-ferroptotic activity, which was substantiated by knocking down SCP-2 in Gpx4鈭?鈭?cells.	Mice	SCP2 :+: Ferroptosis	Validated	0	Transient effect. Other translocases may work in parallel.	P22307	25402683	_NA_	2020-12-31	FerrDb team	gene with protein product
Ferroptosis	TP53	HGNC:11998	Inhibits cystine uptake and sensitizes cells to ferroptosis. Erastin induced high levels of cell death in p53+/+ MEFs.	Human, mice	TP53 :-: SLC7A11, SLC7A11 :+: Cystine, Cystine :-: Ferroptosis	Validated	0	The acetylation-defective mutant (p53[3KR]) also retains the ability to induce ferroptosis upon reactive oxygen species (ROS)-induced stress.	P04637	25799988	_NA_	2020-12-31	FerrDb team	gene with protein product
Ferroptosis	ACSL4	HGNC:3571	Deletion of this gene likely suppress ferroptosis by limiting the membrane-resident pool of oxidation-sensitive fatty acids.	Human	ACSL4 :+: Ferroptosis	Predicted	0	Author prediction based on gene function.	O60488	25965523	_NA_	2020-12-31	FerrDb team	gene with protein product
Ferroptosis	LPCAT3	HGNC:30244	Deletion of this gene likely suppress ferroptosis by limiting the membrane-resident pool of oxidation-sensitive fatty acids.	Human	LPCAT3 :+: Ferroptosis	Predicted	0	Author prediction based on gene function.	Q6P1A2	25965523	_NA_	2020-12-31	FerrDb team	gene with protein product
Ferroptosis	NRAS	HGNC:7989	NRAS12V mutant protects RMS13 cells from ferroptotic cell death.	Human	NRAS :+: Ferroptosis	Deduced	0	Inferred as a promoter because RAS mutant is resistant to ferroptosis.	P01111	26157704	_NA_	2020-12-31	FerrDb team	gene with protein product
Ferroptosis	KRAS	HGNC:6407	KRAS12V mutant protects RMS13 cells from ferroptotic cell death.	Human	KRAS :+: Ferroptosis	Deduced	0	Inferred as a promoter because RAS mutant is resistant to ferroptosis.	P01116	26157704	_NA_	2020-12-31	FerrDb team	gene with protein product
Ferroptosis	HRAS	HGNC:5173	HRAS12V mutant protects RMS13 cells from ferroptotic cell death.	Human	HRAS :+: Ferroptosis	Deduced	0	Inferred as a promoter because RAS mutant is resistant to ferroptosis.	P01112	26157704	_NA_	2020-12-31	FerrDb team	gene with protein product
Ferroptosis	TF	HGNC:11740	Essential for the induction of ferroptotic cell death. Transferrin can only interact with transferrin receptor and be transported into the cell when it is loaded with iron.	Mice	TF :+: Ferroptosis	Validated	0	Recognized as a suppressor in other studies.	P02787	26166707	Transferrin in article	2020-12-31	FerrDb team	gene with protein product
Ferroptosis	TFRC	HGNC:11763	RNAi of transferrin receptor (TfR) inhibited ferroptosis.	Mice	TFRC :+: Ferroptosis	Validated	0	_NA_	P02786	26166707	Tfr in article	2020-12-31	FerrDb team	gene with protein product
Ferroptosis	TFR2	HGNC:11762	RNAi of transferrin receptor (TfR) inhibited ferroptosis.	Mice	TFR2 :+: Ferroptosis	Validated	0	_NA_	Q9UP52	26166707	Tfr in article	2020-12-31	FerrDb team	gene with protein product
Ferroptosis	SLC38A1	HGNC:13447	RNAi knockdown markedly blocked ferroptosis.	Mice	SLC38A1 :+: Glutamine, Glutamine :+: Glutamate, Glutamate :+: alpha-Ketoglutarate, alpha-Ketoglutarate :+: Ferroptosis	Validated	0	_NA_	Q9H2H9	26166707	_NA_	2020-12-31	FerrDb team	gene with protein product
Ferroptosis	SLC1A5	HGNC:10943	Pharmacological inhibition by L-g-glutamyl-p-nitroanilide or RNAi knockdown markedly blocked ferroptosis.	Mice	SLC1A5 :+: Glutamine, Glutamine :+: Glutamate, Glutamate :+: alpha-Ketoglutarate, alpha-Ketoglutarate :+: Ferroptosis	Validated	0	_NA_	Q15758	26166707	_NA_	2020-12-31	FerrDb team	gene with protein product
Ferroptosis	GLS2	HGNC:29570	Both inhibitor inhibition and gene knockdown inhibit ferroptotic cell death.	Mice	GSL2 :+: Glutamate, Glutamate :+: Ferroptosis	Validated	0	_NA_	Q9UI32	26166707	_NA_	2020-12-31	FerrDb team	gene with protein product
Ferroptosis	GOT1	HGNC:4432	RNAi reduced ferroptosis.	Mice	GOT1 :+: alpha-Ketoglutarate, alpha-Ketoglutarate :+: Ferroptosis	Validated	0	_NA_	P17174	26166707	_NA_	2020-12-31	FerrDb team	gene with protein product
Ferroptosis	CARS1	HGNC:1493	Required for ferroptosis in diverse cell contexts. Knockdown of CARS inhibited erastin-induced death by preventing the induction of lipid reactive oxygen species, without altering iron homeostasis.	Human, rat	CARS1 :-: Transsulfuration pathway, Transsulfuration pathway :-: Ferroptosis	Validated	0	_NA_	P49589	26184909	CARS in article	2020-12-31	FerrDb team	gene with protein product
Ferroptosis	TP53	HGNC:11998	Wild type p53 can induce ferroptosis upon reactive oxygen species (ROS)-induced stress.	Human	TP53 :-: SLC7A11, SLC7A11 :-: Ferroptosis	Validated	0	_NA_	P04637	26218928	p53 in article	2020-12-31	FerrDb team	gene with protein product
Ferroptosis	ALOX5	HGNC:435	The 5-Lipoxygenase inhibitor zileuton protected HT22 neuronal cells from erastin-induced ferroptosis.	Mice	ALOX5 :+: Lipid ROS, Lipid ROS :+: Ferroptosis	Validated	0	_NA_	P09917	26235588	5-LOX in article	2020-12-31	FerrDb team	gene with protein product
Ferroptosis	KEAP1	HGNC:23177	Knockdown of Keap1 reversed loss of p62-increased degradation of NRF2 in ferroptosis. Keap1 knockdown led to resistance to erastin-induced and sorafenib-induced growth inhibition with decreased ferroptotic events in the absence or presence of p62 knockdown.	Human, mice	KEAP1 :-: NFE2L2, NFE2L2 :-: Ferroptosis	Validated	0	_NA_	Q14145	26403645	_NA_	2020-12-31	FerrDb team	gene with protein product
Ferroptosis	HMOX1	HGNC:5013	Zinc protoporphyrin IX, a HO-1 inhibitor, prevented Erastin-triggered ferroptotic cancer cell death. Overexpression accelerates erastin-induced cell death.	Human, mice	HMOX1 :+: Lipid ROS, Lipid ROS :+: Ferroptosis	Validated	0	Other articles (PMID 26403645, 28515173) suggest it a suppressor.	P09601	26405158	HO-1 in article	2020-12-31	FerrDb team	gene with protein product
Ferroptosis	TP53	HGNC:11998	p53^3KR/3KR Xrcc4^-/- MEF cells are very sensitive to ferroptosis. Stabilized in the spleens of p53^3KR/3KR Xrcc4^-/- mice which enables to prevent the development of pro-B-cell lymphomas.	Mice	TP53 :-: SLC7A11, SLC7A11 :-: Ferroptosis	Validated	0	_NA_	P04637	26943586	p53 in article	2020-12-31	FerrDb team	gene with protein product
Ferroptosis	TP53	HGNC:11998	Incubation with erastin led to profound cell death in wild-type MEFs.	Human, mice	TP53 :-: SLC7A11, SLC7A11 :-: Ferroptosis	Validated	0	_NA_	P04637	27034505	p53 in article	2020-12-31	FerrDb team	gene with protein product
Ferroptosis	GLS2	HGNC:29570	Upregulated in erastin-treated wild-type MEFs, and silencing Gls2 exihibits cell death defect in wild-type MEFs treated with erastin.	Mice	GLS2 :+: Ferroptosis	Validated	0	_NA_	Q9UI32	27034505	_NA_	2020-12-31	FerrDb team	gene with protein product
Ferroptosis	ATG5	HGNC:589	Knockout or knockdown limited erastin-induced ferroptosis.	Human, mice	ATG5 :+: Ferroptosis	Validated	0	_NA_	Q9H1Y0	27245739	_NA_	2020-12-31	FerrDb team	gene with protein product
Ferroptosis	ATG7	HGNC:16935	Knockout or knockdown limited erastin-induced ferroptosis.	Human, mice	ATG7 :+: Ferroptosis	Validated	0	_NA_	O95352	27245739	_NA_	2020-12-31	FerrDb team	gene with protein product
Ferroptosis	NCOA4	HGNC:7671	Inhibition suppressed ferroptosis, and overexpression promoted ferroptosis.	Human	NCOA4 :-: FTH1, FTH1 :-: Ferroptosis	Validated	0	_NA_	Q13772	27245739	_NA_	2020-12-31	FerrDb team	gene with protein product
Ferroptosis	TF	HGNC:11740	Involved in siramesine and lapatinib-induced ferroptotic cell death. Increased following treatment with lapatinib alone or in combination with siramesine. Knocking down of transferrin resulted in decreased cell death and ROS after treatment.	Human	TF :+: Lipid ROS, Lipid ROS :+: Ferroptosis	Validated	0	Recognized as a suppressor in other studies.	P02787	27441659	Transferrin in article	2020-12-31	FerrDb team	gene with protein product
Ferroptosis	ALOX5	HGNC:435	Silencing ALOX genes made cells resistant to ferroptosis.	Human	ALOX5 :+: PUFAs peroxidation, PUFAs peroxidation :+: Ferroptosis	Validated	0	_NA_	P09917	27506793	_NA_	2020-12-31	FerrDb team	gene with protein product
Ferroptosis	ALOX12	HGNC:429	Silencing ALOX genes made cells resistant to ferroptosis.	Human	ALOX12 :+: PUFAs peroxidation, PUFAs peroxidation :+: Ferroptosis	Validated	0	_NA_	P18054	27506793	_NA_	2020-12-31	FerrDb team	gene with protein product
Ferroptosis	ALOX12B	HGNC:430	Silencing ALOX genes made cells resistant to ferroptosis.	Human	ALOX12B :+: PUFAs peroxidation, PUFAs peroxidation :+: Ferroptosis	Validated	0	_NA_	O75342	27506793	_NA_	2020-12-31	FerrDb team	gene with protein product
Ferroptosis	ALOX15	HGNC:433	Silencing ALOX genes made cells resistant to ferroptosis.	Human	ALOX15 :+: PUFAs peroxidation, PUFAs peroxidation :+: Ferroptosis	Validated	0	_NA_	P16050	27506793	_NA_	2020-12-31	FerrDb team	gene with protein product
Ferroptosis	ALOX15B	HGNC:434	Silencing ALOX genes made cells resistant to ferroptosis. Erastin-induced cell death was rescued by silencing either ALOX15B or ALOXE3, which supported the hypothesis that lipoxygenases are required for ferroptosis.	Human	ALOX15B :+: PUFAs peroxidation, PUFAs peroxidation :+: Ferroptosis	Validated	0	_NA_	O15296	27506793	_NA_	2020-12-31	FerrDb team	gene with protein product
Ferroptosis	ALOXE3	HGNC:13743	Silencing ALOX genes made cells resistant to ferroptosis. Erastin-induced cell death was rescued by silencing either ALOX15B or ALOXE3, which supported the hypothesis that lipoxygenases are required for ferroptosis.	Human	ALOXE3 :+: PUFAs peroxidation, PUFAs peroxidation :+: Ferroptosis	Validated	0	_NA_	Q9BYJ1	27506793	_NA_	2020-12-31	FerrDb team	gene with protein product
Ferroptosis	PHKG2	HGNC:8931	U-2-OS cells became resistant to erastin upon PHKG2 silencing. Erastin-treated HT-1080 cells were rescued by shPHKG2.	Human	PHKG2 :+: PUFAs peroxidation, PUFAs peroxidation :+: Ferroptosis	Validated	0	_NA_	P15735	27506793	_NA_	2020-12-31	FerrDb team	gene with protein product
Ferroptosis	TFRC	HGNC:11763	The gene targets of the enriched shRNAs are potential genes that positively regulate ferroptosis.	Mice	TFRC :+: Lipid ROS, Lipid ROS :+: Ferroptosis	Screened	0	_NA_	P02786	27514700	_NA_	2020-12-31	FerrDb team	gene with protein product
Ferroptosis	ACO1	HGNC:117	The gene targets of the enriched shRNAs are potential genes that positively regulate ferroptosis.	Mice	ACO1 :+: Lipid ROS, Lipid ROS :+: Ferroptosis	Screened	0	_NA_	P21399	27514700	_NA_	2020-12-31	FerrDb team	gene with protein product
Ferroptosis	IREB2	HGNC:6115	The gene targets of the enriched shRNAs are potential genes that positively regulate ferroptosis.	Mice	IREB2 :+: Lipid ROS, Lipid ROS :+: Ferroptosis	Screened	0	_NA_	P48200	27514700	_NA_	2020-12-31	FerrDb team	gene with protein product
Ferroptosis	SLC38A1	HGNC:13447	The gene targets of the enriched shRNAs are potential genes that positively regulate ferroptosis.	Mice	SLC38A1 :+: Lipid ROS, Lipid ROS :+: Ferroptosis	Screened	0	_NA_	Q9H2H9	27514700	_NA_	2020-12-31	FerrDb team	gene with protein product
Ferroptosis	GLS2	HGNC:29570	The gene targets of the enriched shRNAs are potential genes that positively regulate ferroptosis.	Mice	GLS2 :+: Lipid ROS, Lipid ROS :+: Ferroptosis	Screened	0	_NA_	Q9UI32	27514700	_NA_	2020-12-31	FerrDb team	gene with protein product
Ferroptosis	G6PDX	_NA_	The gene targets of the enriched shRNAs are potential genes that positively regulate ferroptosis.	Mice	G6PDX :+: Lipid ROS, Lipid ROS :+: Ferroptosis	Screened	0	_NA_	_NA_	27514700	Not found in HGNC	2020-12-31	FerrDb team	unknown
Ferroptosis	ULK1	HGNC:12558	Potential positive regulators of ferroptosis. Knockout of ULK1 led to significantly lower levels of erastin-induced ferroptosis in a dose- and time-dependent manner.	Mice	ULK1 :+: Lipid ROS, Lipid ROS :+: Ferroptosis	Validated	0	_NA_	O75385	27514700	_NA_	2020-12-31	FerrDb team	gene with protein product
Ferroptosis	ATG3	HGNC:20962	Potential positive regulators of ferroptosis. Knockout of ATG3 greatly reduced the sensitivity of MEFs to ferropotosis, and reconstituting ATG3 back to these cells restored the ferroptosis sensitivity.	Mice	ATG3 :+: Lipid ROS, Lipid ROS :+: Ferroptosis	Validated	0	_NA_	Q9NT62	27514700	_NA_	2020-12-31	FerrDb team	gene with protein product
Ferroptosis	ATG4D	HGNC:20789	Potential positive regulators of ferroptosis.	Mice	ATG4D :+: Lipid ROS, Lipid ROS :+: Ferroptosis	Screened	0	_NA_	Q86TL0	27514700	_NA_	2020-12-31	FerrDb team	gene with protein product
Ferroptosis	ATG5	HGNC:589	Potential positive regulators of ferroptosis. Knockout of ATG5 led to significantly lower levels of erastin-induced ferroptosis in a dose- and time-dependent manner.	Mice	ATG5 :+: Lipid ROS, Lipid ROS :+: Ferroptosis	Validated	0	_NA_	Q9H1Y0	27514700	_NA_	2020-12-31	FerrDb team	gene with protein product
Ferroptosis	BECN1	HGNC:1034	Potential positive regulators of ferroptosis.	Mice	BECN1 :+: Lipid ROS, Lipid ROS :+: Ferroptosis	Screened	0	_NA_	Q14457	27514700	_NA_	2020-12-31	FerrDb team	gene with protein product
Ferroptosis	MAP1LC3A	HGNC:6838	Potential positive regulators of ferroptosis.	Mice	MAP1LC3A :+: Lipid ROS, Lipid ROS :+: Ferroptosis	Screened	0	_NA_	Q9H492	27514700	_NA_	2020-12-31	FerrDb team	gene with protein product
Ferroptosis	GABARAPL2	HGNC:13291	Potential positive regulators of ferroptosis.	Mice	GABARAPL2 :+: Lipid ROS, Lipid ROS :+: Ferroptosis	Screened	0	_NA_	P60520	27514700	_NA_	2020-12-31	FerrDb team	gene with protein product
Ferroptosis	GABARAPL1	HGNC:4068	Potential positive regulators of ferroptosis.	Mice	GABARAPL1 :+: Lipid ROS, Lipid ROS :+: Ferroptosis	Screened	0	_NA_	Q9H0R8	27514700	_NA_	2020-12-31	FerrDb team	gene with protein product
Ferroptosis	ATG16L1	HGNC:21498	Potential positive regulators of ferroptosis.	Mice	ATG16L1 :+: Lipid ROS, Lipid ROS :+: Ferroptosis	Screened	0	_NA_	Q676U5	27514700	_NA_	2020-12-31	FerrDb team	gene with protein product
Ferroptosis	WIPI1	HGNC:25471	Potential positive regulators of ferroptosis.	Mice	WIPI1 :+: Lipid ROS, Lipid ROS :+: Ferroptosis	Screened	0	_NA_	Q5MNZ9	27514700	_NA_	2020-12-31	FerrDb team	gene with protein product
Ferroptosis	WIPI2	HGNC:32225	Potential positive regulators of ferroptosis.	Mice	WIPI2 :+: Lipid ROS, Lipid ROS :+: Ferroptosis	Screened	0	_NA_	Q9Y4P8	27514700	_NA_	2020-12-31	FerrDb team	gene with protein product
Ferroptosis	SNX4	HGNC:11175	Potential positive regulators of ferroptosis.	Mice	SNX4 :+: Lipid ROS, Lipid ROS :+: Ferroptosis	Screened	0	_NA_	O95219	27514700	_NA_	2020-12-31	FerrDb team	gene with protein product
Ferroptosis	ATG13	HGNC:29091	Knockout of ATG13 greatly reduced the sensitivity of MEFs to ferropotosis, and reconstituting ATG13 back to these cells restored the ferroptosis sensitivity.	Mice	ATG13 :+: Lipid ROS, Lipid ROS :+: Ferroptosis	Validated	0	_NA_	O75143	27514700	_NA_	2020-12-31	FerrDb team	gene with protein product
Ferroptosis	ULK2	HGNC:13480	Knockout of ULK2 led to significantly lower levels of erastin-induced ferroptosis in a dose- and time-dependent manner.	Mice	ULK2 :+: Lipid ROS, Lipid ROS :+: Ferroptosis	Validated	0	_NA_	Q8IYT8	27514700	_NA_	2020-12-31	FerrDb team	gene with protein product
Ferroptosis	NCOA4	HGNC:7671	Elimination of NCOA4 expression by RNAi knockdown significantly block ferroptosis	Human, mice	NCOA4 :+: Lipid ROS, Lipid ROS :+: Ferroptosis	Validated	0	_NA_	Q13772	27514700	_NA_	2020-12-31	FerrDb team	gene with protein product
Ferroptosis	ACSL4	HGNC:3571	Knockdown inhibited erastin-induced ferroptosis, whereas overexpression restored ferroptosis sensitization.	Human	ACSL4 :+: 5-HETE, 5-HETE :+: Ferroptosis	Validated	0	_NA_	O60488	27565726	_NA_	2020-12-31	FerrDb team	gene with protein product
Ferroptosis	TP53	HGNC:11998	p53 acetylation has a critical role in ferroptotic responses. Simultaneous loss of K98/117/161/162 acetylations is unable to induce ferroptosis, and its ability to thwart cancer growth is also abrogated.	Human, mice	TP53 :-: SLC7A11, SLC7A11 :-: Ferroptosis	Validated	0	_NA_	P04637	27705786	_NA_	2020-12-31	FerrDb team	gene with protein product
Ferroptosis	SAT1	HGNC:10540	p53-mediated activation of SAT1 contributes to ferroptotic cell death in the presence of ROS stress. Knockdown of Sat1 partially rescued ROS-induced ferroptosis.	Human, mice	SAT1 :+: ALOX15, ALOX15 :+: Lipid ROS, Lipid ROS :+: Ferroptosis	Validated	0	Activated by p53.	P21673	27698118	_NA_	2020-12-31	FerrDb team	gene with protein product
Ferroptosis	ALOX15	HGNC:433	SAT1- and ROS-induced ferroptosis was completely abrogated by PD146176, an ALOX15-specific inhibitor.	Human	ALOX15 :+: Lipid ROS, Lipid ROS :+: Ferroptosis	Validated	0	_NA_	P16050	27698118	_NA_	2020-12-31	FerrDb team	gene with protein product
Ferroptosis	ACSL4	HGNC:3571	Inhibition of ACSL4 was effective in protecting against RSL3-induced cell death. Acsl4 KO cells are resistant to ferroptosis.	Mice	ACSL4 :+: PE, PE :+: Ferroptosis	Validated	0	_NA_	O60488	27842066	_NA_	2020-12-31	FerrDb team	gene with protein product
Ferroptosis	LPCAT3	HGNC:30244	Knockdown of Lpcat3 increased resistance to ferroptosis triggered by RSL3.	Mice	LPCAT3 :+: Ferroptosis	Validated	0	_NA_	Q6P1A2	27842066	_NA_	2020-12-31	FerrDb team	gene with protein product
Ferroptosis	ALOX15	HGNC:433	Liproxstatin-1 inhibited the 15-LOX enzymatic activity and suppressed ferroptosis.	Mice	ALOX15 :+: PE, PE :+: Ferroptosis	Validated	0	_NA_	P16050	27842066	15-LOX in article	2020-12-31	FerrDb team	gene with protein product
Ferroptosis	ACSL4	HGNC:3571	An essential proferroptotic gene. Re-expression of Flag-tagged human wild-type (WT) ACSL4 (ACSL4-Flag) in Acsl4 KO Pfa1 cells restored full sensitivity to ferroptosis induction. Inhibition showed significantly prolonged survival compared to vehicle-treated mice.	Human, mice	ACSL4 :+: Ferroptosis	Validated	0	_NA_	O60488	27842070	_NA_	2020-12-31	FerrDb team	gene with protein product
Ferroptosis	KEAP1	HGNC:23177	Keap 1 silencing decreased ferroptosis.	Mice	KEAP1 :-: NFE2L2, NFE2L2 :-: Ferroptosis	Validated	0	_NA_	Q14145	28012440	_NA_	2020-12-31	FerrDb team	gene with protein product
Ferroptosis	EGFR	HGNC:3236	Cell death in activated EGFR mutant cells occurs by ferroptosis. Inhibiting EGFR and MAPK signaling rescued cell viability following cystine withdrawal.	Human	EGFR :+: MAPK, MAPK :+: Ferroptosis	Validated	0	_NA_	P00533	28297659	_NA_	2020-12-31	FerrDb team	gene with protein product
Ferroptosis	NOX4	HGNC:7891	Inhibition of NADPH oxidase 4 (NOX4) blocked ferroptosis.	Human	NOX4 :+: Lipid ROS, Lipid ROS :+: Ferroptosis	Validated	0	_NA_	Q9NPH5	28297659	_NA_	2020-12-31	FerrDb team	gene with protein product
Ferroptosis	MAPK3	HGNC:6877	Inhibiting EGFR and MAPK signaling rescued cell viability following cystine withdrawal.	Human	MAPK :-: GPX4, GPX4 :-: Lipid ROS, MAPK :+: NOX4, NOX4 :+: H2O2, H2O2 :+: Lipid ROS, Lipid ROS :+: Ferroptosis	Validated	0	_NA_	P27361	28297659	ERK1 in article	2020-12-31	FerrDb team	gene with protein product
Ferroptosis	MAPK1	HGNC:6871	Inhibiting EGFR and MAPK signaling rescued cell viability following cystine withdrawal.	Human	MAPK :-: GPX4, GPX4 :-: Lipid ROS, MAPK :+: NOX4, NOX4 :+: H2O2, H2O2 :+: Lipid ROS, Lipid ROS :+: Ferroptosis	Validated	0	_NA_	P28482	28297659	ERK2 in article	2020-12-31	FerrDb team	gene with protein product
Ferroptosis	BID	HGNC:1050	BID deletion prevents erastin- and glutamate-induced cell death. BID inhibition inhibited erastin-induced ferroptosis.	Mice	BID :+: Ferroptosis	Validated	0	_NA_	P55957	28384611	_NA_	2020-12-31	FerrDb team	gene with protein product
Ferroptosis	ACSL4	HGNC:3571	Knockout of Acsl4 in ferroptosis-sensitive cells conferred protection from erastin- and RSL3-induced cell death.	Human, mice	ACSL4 :+: Ferroptosis	Validated	0	_NA_	O60488	28551825	_NA_	2020-12-31	FerrDb team	gene with protein product
Ferroptosis	ZEB1	HGNC:11642	Knockout of ZEB1 prevents cell death induced by GPX4 inhibition.	Human	ZEB1 :+: Lipid ROS, Lipid ROS :+: Ferroptosis	Validated	0	_NA_	P37275	28678785	_NA_	2020-12-31	FerrDb team	gene with protein product
Ferroptosis	KEAP1	HGNC:23177	Keap1 inhibition promotes resistance to ferroptosis.	Human, rat	KEAP1 :+: Ferroptosis	Validated	0	_NA_	Q14145	28805788	_NA_	2020-12-31	FerrDb team	gene with protein product
Ferroptosis	DPP4	HGNC:3009	Required for ferroptosis in TP53-deficient CRC cells.	Human, mice	DPP4 :+: Lipid ROS, Lipid ROS :+: Ferroptosis	Validated	0	_NA_	P27487	28813679	_NA_	2020-12-31	FerrDb team	gene with protein product
Ferroptosis	ALOX15	HGNC:433	Suppression of ferroptosis following ALOX15 silencing was detected in cancer cells. Cells with exogenous expression of ALOX15 had an increased cell death rate following RSL3 treatment.	Human	ALOX15 :+: Ferroptosis	Validated	0	_NA_	P16050	28837253	_NA_	2020-12-31	FerrDb team	gene with protein product
Ferroptosis	ALOX12	HGNC:429	12鈥怢OX inhibitors prevented cell death, whereas ALOX12 overexpression significantly enhanced cell death. ALOX12 expression was gradually elevated during the erastin or RSL3 treatments, and was stable in the late stage of ferroptosis.	Human	ALOX12 :+: Ferroptosis	Validated	0	_NA_	P18054	28837253	_NA_	2020-12-31	FerrDb team	gene with protein product
Ferroptosis	CDKN2A	HGNC:1787	Combination of ARF induction and ROS treatment induced ferroptotic cell death. Knockdown of endogenous ARF protected cells from ROS-induced cell death.	Human, mice	CDKN2A :-: NFE2L2, NFE2L2 :+: SLC7A11, SLC7A11 :-: Ferroptosis, CDKN2A :+: p53, p53 :-: SLC7A11, SLC7A11 :-: Ferroptosis	Validated	0	_NA_	P42771	28985506	ARF in article	2020-12-31	FerrDb team	gene with protein product
Ferroptosis	PEBP1	HGNC:8630	Elevated levels of PEBP1 resulted in increased sensitivity of HK2 cells to RSL3 whereas lowered contents of PEBP1 in HAEC and HT22 cells were associated with decreased sensitivity to ferroptosis.	Human, mice	(PEBP1/15LO) :+: Ferroptosis	Validated	0	_NA_	P30086	29053969	_NA_	2020-12-31	FerrDb team	gene with protein product
Ferroptosis	SOCS1	HGNC:19383	Expression of SOCS1 sensitized cells to ferroptosis inducer. This effect of SOCS1 was efficiently blocked by ferroptosis inhibitor. Expression of SOCS1 reduced the levels of GSH, explaining in part its ability to sensitize cells to ferroptosis.	Human	SOCS1 :+: p53, p53 :-: SLC7A11, SLC7A11 :+: GSH, GSH :-: Ferroptosis	Validated	0	_NA_	O15524	29081404	_NA_	2020-12-31	FerrDb team	gene with protein product
Ferroptosis	CDO1	HGNC:1795	CDO1 suppression contributes to ferroptosis resistance.	Human	CDO1 :-: GPX4, GPX4 :-: Ferroptosis	Validated	0	_NA_	Q16878	29144989	_NA_	2020-12-31	FerrDb team	gene with protein product
Ferroptosis	MYB	HGNC:7545	Erastin-induced ferroptosis was restrained when c-Myb was suppressed.	Human	MYB :+: CDO1, CDO1 :-: GPX4, GPX4 :-: Ferroptosis	Validated	0	_NA_	P10242	29144989	C-Myb in article	2020-12-31	FerrDb team	gene with protein product
Ferroptosis	HMOX1	HGNC:5013	Inhibiting HO-1 effectively attenuated BAY-induced ferroptotic cell death. Defective HO-1 expression significantly rescued cell survival suppressed by BAY.	Human	HMOX1 :+: Ferroptosis	Validated	0	_NA_	P09601	29274359	HO-1 in article	2020-12-31	FerrDb team	gene with protein product
Ferroptosis	MAPK8	HGNC:6881	JNK1/2 inhibitors inhibited t-BHP-induced ferroptosis. t-BHP treatment significantly increased the protein expression of p-JNK.	Rat	MAPK8 :+: Lipid ROS, Lipid ROS :+: Ferroptosis	Validated	0	_NA_	P45983	29330409	JNK1 in article	2020-12-31	FerrDb team	gene with protein product
Ferroptosis	MAPK9	HGNC:6886	JNK1/2 inhibitors inhibited t-BHP-induced ferroptosis. t-BHP treatment significantly increased the protein expression of p-JNK.	Rat	MAPK9 :+: Lipid ROS, Lipid ROS :+: Ferroptosis	Validated	0	_NA_	P45984	29330409	JNK2 in article	2020-12-31	FerrDb team	gene with protein product
Ferroptosis	MAPK1	HGNC:6871	ERK1/2 inhibitors inhibited t-BHP-induced ferroptosis. t-BHP treatment significantly increased the protein expression of p-ERK.	Rat	MAPK1 :+: Lipid ROS, Lipid ROS :+: Ferroptosis	Validated	0	_NA_	P28482	29330409	ERK2 in article	2020-12-31	FerrDb team	gene with protein product
Ferroptosis	MAPK3	HGNC:6877	ERK1/2 inhibitors inhibited t-BHP-induced ferroptosis. t-BHP treatment significantly increased the protein expression of p-ERK.	Rat	MAPK3 :+: Lipid ROS, Lipid ROS :+: Ferroptosis	Validated	0	_NA_	P27361	29330409	ERK1 in article	2020-12-31	FerrDb team	gene with protein product
Ferroptosis	SLC1A5	HGNC:10943	Overexpression of SLC1A5 restored miR-137-mediated ferroptosis suppression.	Human	SLC1A5 :+: Glutaminolysis, Glutaminolysis :+: Lipid ROS, Lipid ROS :+: Ferroptosis	Validated	0	_NA_	Q15758	29348676	_NA_	2020-12-31	FerrDb team	gene with protein product
Ferroptosis	CHAC1	HGNC:28680	CHAC1 degradation of GSH might enhance cystine-starvation-induced cell death.	Human	CHAC1 :-: GSH, GSH :-: Ferroptosis	Validated	0	_NA_	Q9BUX1	29383104	_NA_	2020-12-31	FerrDb team	gene with protein product
Ferroptosis	MAPK14	HGNC:6876	Ferroptosis was blocked by inhibiting p38 MAPK activation.	Mice	MAPK14 :+: Ferroptosis	Validated	0	_NA_	Q16539	29436589	p38 MAPK in article	2020-12-31	FerrDb team	gene with protein product
Ferroptosis	LINC00472	HGNC:21380	Increases erastin-induced growth inhibition, whereas depletion of P53RRA decreased erastin-induced growth inhibition.	Human	LINC00472 :+: p53, p53 :+: Ferroptosis	Validated	0	Also triggers apoptosis.	Q9H8W2	29588351	P53RRA in article	2020-12-31	FerrDb team	RNA, long non-coding
Ferroptosis	NOX4	HGNC:7891	Activated Nox4 contributes to PAB-induced ferroptotic cell death. knockdown made cells resistant to PAB-induced death.	Human, rat	NOX4 :+: H2O2, H2O2 :+: Lipid ROS, Lipid ROS :+: Ferroptosis	Validated	0	_NA_	Q9NPH5	29702192	_NA_	2020-12-31	FerrDb team	gene with protein product
Ferroptosis	GOT1	HGNC:4432	Overexpression of miR鈥? suppressed GOT1, which subsequently reduced ferroptosis. Overexpression of GOT1 restored miR鈥? mediated ferroptosis suppression.	Human	GOT1 :+: alpha KG, alpha KG :+: Lipid ROS, Lipid ROS :+: Ferroptosis	Validated	0	_NA_	P17174	30035324	_NA_	2020-12-31	FerrDb team	gene with protein product
Ferroptosis	BECN1	HGNC:1034	Knockdown inhibits ferroptosis. Overexpression increases ferroptotic cancer cell death.	Human, mice	BECN1 :-: System Xc-, System Xc- :+: GSH, GSH :-: Lipid ROS, Lipid ROS :+: Ferroptosis	Validated	0	_NA_	Q14457	30057310	_NA_	2020-12-31	FerrDb team	gene with protein product
Ferroptosis	PRKAA2	HGNC:9377	Inhibition of PRKAA/AMPKalpha diminishes ferroptosis.	Human	PRKAA2 :+: (BECN1/SLC7A11), (BECN1/SLC7A11) :+: Ferroptosis	Validated	0	_NA_	P54646	30057310	PRKAA in article	2020-12-31	FerrDb team	gene with protein product
Ferroptosis	PRKAA1	HGNC:9376	Inhibition of PRKAA/AMPKalpha diminishes ferroptosis.	Human	PRKAA1 :+: (BECN1/SLC7A11), (BECN1/SLC7A11) :+: Ferroptosis	Validated	0	_NA_	Q13131	30057310	AMPK alpha in article	2020-12-31	FerrDb team	gene with protein product
Ferroptosis	ELAVL1	HGNC:3312	ELAVL1 siRNA led to ferroptosis resistance, whereas ELAVL1 plasmid contributed to classical ferroptotic events.	Human, mice	ELAVL1 :+: Ferroptosis	Validated	0	_NA_	Q15717	30081711	_NA_	2020-12-31	FerrDb team	gene with protein product
Ferroptosis	BAP1	HGNC:950	Suppresses SLC7A11-mediated cystine uptake and promotes ferroptosis. BAP1 mutants lose their abilities to repress SLC7A11 and to promote ferroptosis.	Human	BAP1 :-: SLC7A11, SLC7A11 :-: Lipid ROS, Lipid ROS :+: Ferroptosis	Validated	0	_NA_	Q92560	30202049	_NA_	2020-12-31	FerrDb team	gene with protein product
Ferroptosis	TP53	HGNC:11998	Facilitates ART-induced ferroptosis. Conversely, knockdown of P53 blocked ART-induced ferroptosis.	Rat	TP53 :+: Ferroptosis	Validated	0	_NA_	P04637	30321484	P53 in article	2020-12-31	FerrDb team	gene with protein product
Ferroptosis	ABCC1	HGNC:51	Accelerates ferroptosis. Disruption of MRP1 inhibited ferroptosis potently.	Human	ABCC1 :-: GSH, GSH :-: Ferroptosis	Validated	0	_NA_	P33527	30726737	MRP1 in article	2020-12-31	FerrDb team	gene with protein product
Ferroptosis	ACSL4	HGNC:3571	Inhibition suppresses ferroptosis.	Human, mice	ACSL4 :+: Lipid ROS, Lipid ROS :+: Ferroptosis	Validated	0	_NA_	O60488	30737476	_NA_	2020-12-31	FerrDb team	gene with protein product
Ferroptosis	MIR6852	HGNC:49993	Promotes ferroptosis. Binds to LINC0033 and serves as a negative upstream regulator of CBS-mediated ferroptosis inhibition.	Human	MIR6852 :-: CBS, CBS :-: Ferroptosis	Validated	0	_NA_	_NA_	30787392	_NA_	2020-12-31	FerrDb team	RNA, micro
Ferroptosis	ACVR1B	HGNC:172	Inhibition attenuated erastin-induced ferroptosis.	Human	ACVR1B :-: NFE2L2, NFE2L2 :-: Ferroptosis	Validated	0	_NA_	P36896	30804470	ALK4 in article	2020-12-31	FerrDb team	gene with protein product
Ferroptosis	TGFBR1	HGNC:11772	Inhibition attenuated erastin-induced ferroptosis.	Human	TGFBR1 :-: NFE2L2, NFE2L2 :-: Ferroptosis	Validated	0	_NA_	P36897	30804470	ALK5 in article	2020-12-31	FerrDb team	gene with protein product
Ferroptosis	BAP1	HGNC:950	Promotes ferroptosis induced by class I ferroptosis inducer.	Human	BAP1 :-: SLC7A11, SLC7A11 :-: Ferroptosis	Validated	0	_NA_	Q92560	30907299	_NA_	2020-12-31	FerrDb team	gene with protein product
Ferroptosis	EPAS1	HGNC:3374	A driver of ferroptosis susceptibility. Ablation reduced susceptibility to ferroptosis.	Mice	EPAS1 :+: HILPDA, EPAS1 :+: PLIN2, HILPDA :+: PUFA, PLIN2 :+: PUFA, PUFA :+: PUFA-phospholipid hydroperoxides, PUFA-phospholipid hydroperoxides :+: Ferroptosis	Validated	0	_NA_	Q99814	30962421	HIF-2alpha in article	2020-12-31	FerrDb team	gene with protein product
Ferroptosis	HILPDA	HGNC:28859	Promotes ferroptosis sensitivity downstream of HIF-2alpha.	Mice	HILPDA :+: PUFA, PUFA :+: PUFA-phospholipid hydroperoxides, PUFA-phospholipid hydroperoxides :+: Ferroptosis	Validated	0	_NA_	Q9Y5L2	30962421	_NA_	2020-12-31	FerrDb team	gene with protein product
Ferroptosis	HIF1A	HGNC:4910	Re-sensitized HIF-2alpha-null cells to ferroptosis. Induce ferroptosis sensitivity in cancer cells.	Mice	HIF1A :+: HILPDA, HIF1A :+: PLIN2, HILPDA :+: PUFA, PLIN2 :+: PUFA, PUFA :+: PUFA-phospholipid hydroperoxides, PUFA-phospholipid hydroperoxides :+: Ferroptosis	Validated	0	_NA_	Q16665	30962421	HIF-1alpha in article	2020-12-31	FerrDb team	gene with protein product
Ferroptosis	ALOX12	HGNC:429	An essential factor of p53-dependent ferroptosis. Loss of one Alox12 allele is sufficient to abrogate p53-mediated ferroptosis.	Human, mice	ALOX12 :+: PUFAs-OOH, PUFAs-OOH :+: Ferroptosis	Validated	0	_NA_	P18054	30962574	_NA_	2020-12-31	FerrDb team	gene with protein product
Ferroptosis	ACSL4	HGNC:3571	Required for ferroptosis induced by erastin. ACSL4-null cells are resistant to ferroptosis induced by either erastin.	Human	ACSL4 :+: Ferroptosis	Validated	0	_NA_	O60488	30962574	_NA_	2020-12-31	FerrDb team	gene with protein product
Ferroptosis	HMOX1	HGNC:5013	Enhances the ferroptotic process in PRDX6-silenced cells by promoting cellular accumulation of ferrous ions. Overexpression increases both erastin and RSL-3-induced lipid ROS.	Human	HMOX1 :+: Ferroptosis	Validated	0	_NA_	P09601	31036877	_NA_	2020-12-31	FerrDb team	gene with protein product
Ferroptosis	IFNG	HGNC:5438	Interferon gamma released from CD8+ T cells downregulates the expression of SLC3A2 and SLC7A11, and as a consequence, promotes tumour cell lipid peroxidation and ferroptosis.	Human, mice	IFNG :-: SLC3A2, IFNG :-: SLC7A11, SLC3A2 :+: System Xc-, SLC7A11 :+: System Xc-, System Xc- :+: Cystine, Cystine :-: Lipid ROS, Lipid ROS :+: Ferroptosis	Validated	0	_NA_	P01579	31043744	IFNgamma in article	2020-12-31	FerrDb team	gene with protein product
Ferroptosis	ANO6	HGNC:25240	Essential for ferroptosis. Inhibition blocked ferroptotic cell death induced by RSL3/erastin.	Human, mice	ANO6 :+: Ferroptosis	Validated	0	_NA_	Q4KMQ2	31060306	_NA_	2020-12-31	FerrDb team	gene with protein product
Ferroptosis	LPIN1	HGNC:13345	Overexpression of adipose lipin鈥? in mice facilitated the onset of hepatic ferroptosis.	Mice	LPIN1 :+: Ferroptosis	Validated	0	_NA_	Q14693	31061954	_NA_	2020-12-31	FerrDb team	gene with protein product
Ferroptosis	HMGB1	HGNC:4983	Required for erastin-induced ferroptosis. Knockdown of HMGB1 decreased erastin-induced cell death.	Human, mice	HMGB1 :+: Ferroptosis	Validated	0	_NA_	P09429	31105999	_NA_	2020-12-31	FerrDb team	gene with protein product
Ferroptosis	TNFAIP3	HGNC:11896	Overexpression increased ROS generation and enhanced erastin-induced ferroptosis, whereas knockdown inhibited erastin-induced ferroptosis.	Human	TNFAIP3 :+: ACSL4, ACSL4 :+: Lipid ROS, TNFAIP3 :-: GPX4, GPX4 :-: Lipid ROS, Lipid ROS :+: Ferroptosis	Validated	0	_NA_	P21580	31160087	Zinc lipoprotein A20 in article	2020-12-31	FerrDb team	gene with protein product
Ferroptosis	TLR4	HGNC:11850	Knockdown inhibited ferroptosis.	Rat	TLR4 :+: Ferroptosis	Validated	0	_NA_	O00206	31196626	_NA_	2020-12-31	FerrDb team	gene with protein product
Ferroptosis	NOX4	HGNC:7891	Knockdown inhibited ferroptosis.	Rat	NOX4 :+: Ferroptosis	Validated	0	_NA_	Q9NPH5	31196626	_NA_	2020-12-31	FerrDb team	gene with protein product
Ferroptosis	ATF3	HGNC:785	Promotes ferroptosis induced by erastin.	Human	ATF3 :-: SLC7A11, SLC7A11 :+: System Xc-, System Xc- :+: GSH, GSH :-: Lipid ROS, Lipid ROS :+: Ferroptosis	Validated	0	_NA_	P18847	31273299	_NA_	2020-12-31	FerrDb team	gene with protein product
Ferroptosis	ATM	HGNC:795	Essential for ferroptosis. Genetic knockdown and chemical inhibition of ATM both suppress ferroptotic cell death.	Human	ATM :-: MTF1, MTF1 :+: FTL, MTF1 :+: FTH1, FTL :-: Ferroptosis, FTH1 :-: Ferroptosis	Validated	0	_NA_	Q13315	31320750	_NA_	2020-12-31	FerrDb team	gene with protein product
Ferroptosis	YY1AP1	HGNC:30935	Makes cells more sensitive to ferroptosis. Cells lacking YAP were no longer sensitised to ferroptosis.	Human, mice	YAP :+: ACSL4, ACSL4 :+: Ferroptosis, YAP :+: TFRC, TFRC :+: Ferroptosis	Validated	0	_NA_	Q9H869	31341276	YAP in article	2020-12-31	FerrDb team	gene with protein product
Ferroptosis	EGLN2	HGNC:14660	Inhibiting EGLN2 activation diminished ferroptotic tumor cell death.	Human, mice	EGLN2 :-: HIF1A, HIF1A :-: Lipid ROS, Lipid ROS :+: Ferroptosis	Validated	0	_NA_	Q96KS0	31355331	_NA_	2020-12-31	FerrDb team	gene with protein product
Ferroptosis	MIOX	HGNC:14522	Overexpression exacerbates cell death, knockdown inhibits ferroptosis.	Human, mice	MIOX :-: GPX4, GPX4 :-: Ferroptosis, MIOX :-: GSH, GSH :-: Ferroptosis	Validated	0	_NA_	Q9UGB7	31437128	_NA_	2020-12-31	FerrDb team	gene with protein product
Ferroptosis	TAFAZZIN	HGNC:11577	TAZ removal confers ferroptosis resistance, whereas overexpression of TAZS89A sensitizes cells to ferroptosis.	Human, mice	TAZ :+: EMP1, EMP1 :+: NOX4, NOX4 :+: Lipid ROS, Lipid ROS :+: Ferroptosis	Validated	0	_NA_	Q16635	31484063	TAZ in article.	2022-08-04	FerrDb team	gene with protein product
Ferroptosis	MTDH	HGNC:29608	Can enhance sensitivity to inducers of ferroptosis. Enhances the vulnerability of cancer cells to ferroptosis.	Human, mice	MTDH :-: Cysteine, Cystein :-: Ferroptosis, MTDH :-: SLC3A2, SLC3A2 :-: Ferroptosis, MTDH :-: GPX4, GPX4 :-: Ferroptosis, MTDH :-: GSH, GSH :-: Ferroptosis, MTDH :+: Glutamate, Glutamate :+: Ferroptosis	Validated	0	_NA_	Q86UE4	31527591	_NA_	2020-12-31	FerrDb team	gene with protein product
Ferroptosis	IDH1	HGNC:5382	Deletion of the mutant IDH1 allele or pharmacological inhibition of mutant IDH1 confers resistance to erastin-induced ferroptosis. Ectopic expression of mutant IDH1 promotes ferroptosis.	Human	IDH1 :-: GPX4, GPX4 :-: Lipid ROS, Lipid ROS :+: Ferroptosis, IDH1 :-: GSH, GSH :-: Ferroptosis	Validated	0	_NA_	O75874	31591388	_NA_	2020-12-31	FerrDb team	gene with protein product
Ferroptosis	SIRT1	HGNC:14929	Knockout partially mitigates ferroptosis.	Mice	SIRT1 :+: Ferroptosis	Predicted	0	_NA_	Q96EB6	31610175	_NA_	2020-12-31	FerrDb team	gene with protein product
Ferroptosis	TAFAZZIN	HGNC:11577	TAZ removal confers ferroptosis resistance, while TAZS89A overexpression sensitizes cells to ferroptosis.	Human	TAZ :+: ANGPTL4, ANGPTL4 :+: NOX2, NOX2 :+: Ferroptosis	Validated	0	_NA_	Q16635	31641008	TAZ in article.	2022-08-04	FerrDb team	gene with protein product
Ferroptosis	BECN1	HGNC:1034	Overexpression aggravated isoflurane-induced cell damage by upregulating ferroptosis. This phenomenon was significantly attenuated by silencing of Beclin1.	Human	(Beclin1/SLC7A11) :-: System Xc-, System Xc- :-: Ferroptosis	Validated	0	_NA_	Q14457	31650158	Beclin1 in article	2020-12-31	FerrDb team	gene with protein product
Ferroptosis	FBXW7	HGNC:16712	FBXW7 plasmid induces ferroptosis.	Human, mice	FBXW7 :+: Ferroptosis	Deduced	0	_NA_	Q969H0	31679460	_NA_	2020-12-31	FerrDb team	gene with protein product
Ferroptosis	PANX1	HGNC:8599	Deletion protects against ferroptotic cell death. Silenced Panx1 expression significantly attenuated ferroptotic lipid peroxidation and iron accumulation induced by the ferroptosis inducer erastin.	Human, mice	PANX1 :-: HMOX1, HMOX1 :-: Ferroptosis, PANX1 :+: MAPK/ERK, MAPK/ERK :+: Ferroptinophagy, Ferroptinophagy :+: Ferroptosis	Validated	0	_NA_	Q96RD7	31694915	_NA_	2020-12-31	FerrDb team	gene with protein product
Ferroptosis	DNAJB6	HGNC:14888	Promotes ferroptosis in esophageal squamous cell carcinoma.	Human, mice	DNAJB6 :-: GPX4, GPX4 :-: Ferroptosis	Predicted	0	_NA_	O75190	31701262	_NA_	2020-12-31	FerrDb team	gene with protein product
Ferroptosis	BACH1	HGNC:935	Promotes ferroptosis by repressing the transcription of a subset of the erastin-induced protective genes.	Mice	BACH1 :+: Lipid ROS, Lipid ROS :+: Ferroptosis	Validated	0	_NA_	O14867	31740582	_NA_	2020-12-31	FerrDb team	gene with protein product
Ferroptosis	ACSL4	HGNC:3571	Overexpression induced ferroptosis. The opposite results were observed when ACSL4 was silenced.	Human	ACSL4 :-: GPX4, GPX4 :-: Ferroptosis	Validated	0	_NA_	O60488	31789401	_NA_	2020-12-31	FerrDb team	gene with protein product
Ferroptosis	LONP1	HGNC:9479	Inhibition of LONP1 negatively regulates erastin-induced cell death.	Human	LONP1 :-: Nrf2/Keap1 pathway, Nrf2/Keap1 pathway :-: Ferroptosis, LONP1 :-: GPX4, GPX4 :-: Ferroptosis	Validated	0	_NA_	P36776	31822343	_NA_	2021-04-11	FerrDb team	gene with protein product
Ferroptosis	CD82	HGNC:6210	This study identified that the high expression of the KAI1 gene promoted the occurrence of ferroptosis in PC cells through its extensive effect on FPN and GPX4.	Human	KAI1 :+: Ferroptosis	Validated	0	_NA_		33655331	KAI1 in article	2021-04-16	FerrDb team	gene with protein product
Ferroptosis	IL1B	HGNC:5992	We observed that both IL-1尾 and FAC induced reactive oxygen species (ROS), and lipid ROS accumulation and ferroptosis related protein expression changes in chondrocytes. Ferrostatin-1, a ferroptosis specific inhibitor, attenuated the cytotoxicity, ROS and lipid-ROS accumulation and ferroptosis related protein expression changes induced by IL-1尾 and FAC and facilitated the activation of Nrf2 antio…	Human, mice	IL1B :+: ROS, ROS :+: Ferroptosis	Validated	0	_NA_	_NA_	33376672	_NA_	2021-05-17	FerrDb team	gene with protein product
Ferroptosis	CTSB	HGNC:2527	Cathepsin B is an executioner of ferroptosis	_NA_	CTSB :+: Ferroptosis	Validated	0	_NA_	_NA_	33340545	_NA_	2021-05-18	FerrDb team	gene with protein product
Ferroptosis	POR	HGNC:9208	The oxidoreductases POR and CYB5R1 are required for ferroptosis. Knockdown of POR in vivo protects ConA-induced ferroptotic liver damage	Human, mice	POR :+: hydrogen peroxide, hydrogen peroxide :+: PUFA peroxidation, PUFA peroxidation :+: Ferroptosis	Validated	0	_NA_	_NA_	33321093	_NA_	2021-07-14	FerrDb team	gene with protein product
Ferroptosis	CYB5R1	HGNC:13397	The oxidoreductases POR and CYB5R1 are required for ferroptosis. Genetic knockout of POR and CYB5R1 decreases cellular hydrogen peroxide generation, preventing lipid peroxidation and ferroptosis.	Human	CYB5R1 :+: hydrogen peroxide, hydrogen peroxide :+: PUFA peroxidation, PUFA peroxidation :+: Ferroptosis	Validated	0	_NA_	_NA_	33321093	_NA_	2021-07-14	FerrDb team	gene with protein product
Ferroptosis	ELOVL5	HGNC:21308	Biochemical and lipidomics analyses support the hypothesis that ELOVL5 and FADS1 are required to maintain intracellular levels of AA and AdA and promote ferroptosis.	Human	ELOVL5 :+: Arachidonic acid, Arachidonic acid :+: Ferroptosis	Validated	0	_NA_	_NA_	33288688	_NA_	2021-07-21	FerrDb team	gene with protein product
Ferroptosis	FADS1	HGNC:3574	Biochemical and lipidomics analyses support the hypothesis that ELOVL5 and FADS1 are required to maintain intracellular levels of AA and AdA and promote ferroptosis.	Human	FADS1 :+: Arachidonic acid, Arachidonic acid :+: Ferroptosis	Validated	0	_NA_	_NA_	33288688	_NA_	2021-07-21	FerrDb team	gene with protein product
Ferroptosis	ALOX12	HGNC:429	Hydrogen sulfide guards myoblasts from ferroptosis by inhibiting ALOX12 acetylation.	Mice	ALOX12 :+: Lipid peroxide, Lipid peroxide :+: Ferroptosis	Deduced	0	_NA_	_NA_	33290842	_NA_	2021-07-21	FerrDb team	gene with protein product
Ferroptosis	FBXW7	HGNC:16712	Results revealed that FBW7 regulated lipid peroxidation and promoted ferroptosis, a non-apoptotic form of cell death.	Human	FBXW7 :-: (NR4A1/SCD1), (NR4A1/SCD1) :+: SCD1, SCD1 :-: Ferroptosis	Validated	0	_NA_	_NA_	33271455	_NA_	2021-08-02	FerrDb team	gene with protein product
Ferroptosis	PTEN	HGNC:9588	Notably, we found that cancer cells carrying PIK3CA activating mutation or PTEN deletion appeared to be more resistant to RSL3. These mutations lead to the activation of the oncogenic PI3K-AKT signaling pathway. Therefore, sustained activation of the PI3K-AKT-mTOR pathway protects cancer cells from ferroptotic cell death.	Human	PTEN :-: PI3K-AKT pathway, PI3K-AKT pathway :-: Ferroptosis	Deduced	0	_NA_	_NA_	33229547	_NA_	2021-08-02	FerrDb team	gene with protein product
Ferroptosis	NR1D1	HGNC:7962	Targeted inhibition of Rev-erb-伪/尾 limits ferroptosis to ameliorate folic acid-induced AKI in mice.	Mice	(NR1D1/RORE) :-: SLC7A11, SLC7A11 :-: Ferroptosis, (NR1D1/RORE) :-: HO1, HO1 :-: Ferroptosis	Deduced	0	The homologous mice gene is validated.	_NA_	33068011	Rev-erb-伪 in article	2021-08-04	FerrDb team	gene with protein product
Ferroptosis	NR1D2	HGNC:7963	Targeted inhibition of Rev-erb-伪/尾 limits ferroptosis to ameliorate folic acid-induced AKI in mice.	Mice	(NR1D2/RORE) :-: SLC7A11, SLC7A11 :-: Ferroptosis, (NR1D2/RORE) :-: HO1, HO1 :-: Ferroptosis	Deduced	0	The homologous mice gene is validated.	_NA_	33068011	Rev-erb-尾 in article	2021-08-04	FerrDb team	gene with protein product
Ferroptosis	TBK1	HGNC:11584	hTBK1-c.978T>A mutation significantly inhibited the proliferation of NSC-34 cells via inducing cell ferroptosis, while the effect of TBK1 mutation was notably reversed by Ferrostatin-1 or p62 siRNA.	Mice	TBK1-c.978T>A :+: KEAP1, KEAP1 :+: Ferroptosis	Validated	0	TBK1-c.978T>A mutation.	_NA_	33312375	_NA_	2021-08-09	FerrDb team	gene with protein product
Ferroptosis	IL6	HGNC:6018	IL-6 exposure caused cartilage cell ferroptosis by inducing cellular oxidative stress and disturbing iron homeostasis. Overexpressing miR-10a-5p suppressed IL-6R expression, and partially abolished IL-6-induced ferroptosis.	Human, mice	IL-6 :-: miR-10a-5p, miR-10a-5p :-: IL-6R, IL-6R :+: Ferroptosis	Validated	0	_NA_	_NA_	33166496	IL-6 in article	2021-08-11	FerrDb team	gene with protein product
Ferroptosis	USP7	HGNC:12630	USP7 promotes ferroptosis in the I/R-treated hearts via activation of p53/TfR1 pathway.	Rat	USP7 :+: p53/TfR1, p53/TfR1 :+: Ferroptosis	Validated	0	_NA_	_NA_	33157209	_NA_	2021-08-21	FerrDb team	gene with protein product
Ferroptosis	miR-182-5p	_NA_	In conclusion, we demonstrated that I/R induced upregulation of miR-182-5p and miR-378a-3p, leading to activation of ferroptosis in renal injury through downregulation of GPX4 and SLC7A11.	Human, rat	miR-182-5p :-: GPX4, GPX4 :-: Ferroptosis	Validated	0	_NA_	_NA_	33116120	_NA_	2021-08-23	FerrDb team	RNA, micro
Ferroptosis	miR-378a-3p	_NA_	In conclusion, we demonstrated that I/R induced upregulation of miR-182-5p and miR-378a-3p, leading to activation of ferroptosis in renal injury through downregulation of GPX4 and SLC7A11.	Human, rat	miR-378a-3p :-: SLC7A11, SLC7A11 :-: Ferroptosis	Validated	0	_NA_	_NA_	33116120	_NA_	2021-08-23	FerrDb team	RNA, micro
Ferroptosis	CTSB	HGNC:2527	Mechanistically, nuclear CTSB accumulation causes DNA damage and subsequent activation of the stimulator of interferon response CGAMP interactor 1 (STING1/STING)-dependent DNA sensor pathway, which ultimately leads to autophagy-dependent ferroptosis.	Human, mice	CTSB :+: DNA damage, DNA damage :+: DNA sensor pathway, DNA sensor pathway :+: Ferroptosis	Deduced	0	_NA_	_NA_	33268027	_NA_	2021-08-25	FerrDb team	gene with protein product
Ferroptosis	ACSL4	HGNC:3571	Inhibition of ACSL4 attenuates ferroptotic damage after pulmonary ischemia-reperfusion.	Human, mice	ACSL4 :-: GPX4, GPX4 :-: Ferroptosis	Deduced	0	_NA_	_NA_	33070393	_NA_	2021-08-27	FerrDb team	gene with protein product
Ferroptosis	ATF4	HGNC:786	We identify ATF4 as differentially expressed in P47 and S47 cells and show that ATF4 can reverse the redox status and rescue metabolism of S47 cells, as well as increase sensitivity to ferroptosis.	Human, mice	ATF4 :+: Ferroptosis	Validated	0	_NA_	_NA_	33055209	_NA_	2021-08-30	FerrDb team	gene with protein product
Ferroptosis	BECN1	HGNC:1034	Beclin1 haploinsufficiency rescues low ambient temperature-induced cardiac remodeling and contractile dysfunction through inhibition of ferroptosis and mitochondrial injury.	Mice	BECN1 :+: Ferroptosis	Deduced	0	_NA_	_NA_	33058849	Beclin1 in article	2021-08-30	FerrDb team	gene with protein product
Ferroptosis	AQP3	HGNC:636	Further, we observed that aquaporin (AQP) 3, 5, and 8 bind nicotinamide-adenine dinucleotide phosphate oxidase 2 and regulate the permeability of extracellular H2O2, thereby contributing to ferroptosis.	_NA_	(AQP3/NOX2) :+: H2O2, H2O2 :+: Ferroptosis	Deduced	0	_NA_	_NA_	33017631	_NA_	2021-09-01	FerrDb team	gene with protein product
Ferroptosis	AQP5	HGNC:638	Further, we observed that aquaporin (AQP) 3, 5, and 8 bind nicotinamide-adenine dinucleotide phosphate oxidase 2 and regulate the permeability of extracellular H2O2, thereby contributing to ferroptosis.	_NA_	(AQP5/NOX2) :+: H2O2, H2O2 :+: Ferroptosis	Deduced	0	_NA_	_NA_	33017631	_NA_	2021-09-01	FerrDb team	gene with protein product
Ferroptosis	AQP8	HGNC:642	Further, we observed that aquaporin (AQP) 3, 5, and 8 bind nicotinamide-adenine dinucleotide phosphate oxidase 2 and regulate the permeability of extracellular H2O2, thereby contributing to ferroptosis.	_NA_	(AQP8/NOX2) :+: H2O2, H2O2 :+: Ferroptosis	Deduced	0	_NA_	_NA_	33017631	_NA_	2021-09-01	FerrDb team	gene with protein product
Ferroptosis	LINC00618	HGNC:20110	LINC00618 also accelerates ferroptosis by increasing the levels of lipid reactive oxygen species (ROS) and iron, two surrogate markers of ferroptosis, and decreasing the expression of solute carrier family 7 member 11 (SLC7A11)	Human, mice	LINC00618 :+: Lipid ROS, Lipid ROS :+: Ferroptosis, LINC00618 :+: Iron, Iron :+: Ferroptosis, LINC00618 :-: SLC7A11, SLC7A11 :-: Ferroptosis	Validated	0	_NA_	_NA_	33002417	LINC00618 in article	2021-09-08	FerrDb team	RNA, long non-coding
Ferroptosis	IREB2	HGNC:6115	Further studies have found that ART could lead to the accumulation of IRP 2 a in hepatic stellate cell by inhibiting the ubiquitination of it, thus inducing the increase of iron in HSC (hepatic stellate cell), which could product a large number of ROS (reactive oxide species), resulting the occurrence of ferroptosis in cells.	Human	IRP2 :+: Fe, Fe :+: ROS, ROS :+: Ferroptosis	Deduced	0	_NA_	_NA_	32947011	IRP2 in article	2021-09-13	FerrDb team	gene with protein product
Ferroptosis	MT1DP	HGNC:7396	We found that ectopic expression of MT1DP sensitized A549 and H1299 cells to erastin-induced ferroptosis through downregulation of NRF2.	Human	MT1DP :+: miR-365a-3p, miR-365a-3p :-: NRF2, NRF2 :-: Ferroptosis	Validated	0	_NA_	_NA_	32929075	_NA_	2021-09-15	FerrDb team	pseudogene
Ferroptosis	ACSL4	HGNC:3571	_NA_	Human	ACSL4 :+: Ferroptosis	Screened	0	_NA_	_NA_	32939090	Top gene in genome-wide CRISPR screens	2021-09-26	FerrDb team	gene with protein product
Ferroptosis	PEX10	HGNC:8851	Genome-wide CRISPR screens identify peroxisome components as contributors to ferroptosis susceptibility.	Human, mice	PEX10 :+: PUFA-ePLs, PUFA-ePLs :+: Ferroptosis	Validated	0	_NA_	_NA_	32939090	_NA_	2021-09-26	FerrDb team	gene with protein product
Ferroptosis	KEAP1	HGNC:23177	_NA_	Human	KEAP1 :+: Ferroptosis	Screened	0	_NA_	_NA_	32939090	Top gene in genome-wide CRISPR screens	2021-09-26	FerrDb team	gene with protein product
Ferroptosis	AGPAT3	HGNC:326	_NA_	Human	AGPAT3 :+: Ferroptosis	Screened	0	_NA_	_NA_	32939090	Top gene in genome-wide CRISPR screens	2021-09-26	FerrDb team	gene with protein product
Ferroptosis	PEX12	HGNC:8854	Genome-wide CRISPR screens identify peroxisome components as contributors to ferroptosis susceptibility.	Human	PEX12 :+: PUFA-ePLs, PUFA-ePLs :+: Ferroptosis	Validated	0	_NA_	_NA_	32939090	_NA_	2021-09-26	FerrDb team	gene with protein product
Ferroptosis	CHP1	HGNC:17433	_NA_	Human	CHP1 :+: Ferroptosis	Screened	0	_NA_	_NA_	32939090	Top gene in genome-wide CRISPR screens	2021-09-26	FerrDb team	gene with protein product
Ferroptosis	GPAT4	HGNC:20880	_NA_	Human	AGPAT6 :+: Ferroptosis	Screened	0	_NA_	_NA_	32939090	AGPAT6 in article; Top gene in genome-wide CRISPR screens	2021-09-26	FerrDb team	gene with protein product
Ferroptosis	BRPF1	HGNC:14255	_NA_	Human	BRPF1 :+: Ferroptosis	Screened	0	_NA_	_NA_	32939090	Top gene in genome-wide CRISPR screens	2021-09-26	FerrDb team	gene with protein product
Ferroptosis	OSBPL9	HGNC:16386	_NA_	Human	OSBPL9 :+: Ferroptosis	Screened	0	_NA_	_NA_	32939090	Top gene in genome-wide CRISPR screens	2021-09-26	FerrDb team	gene with protein product
Ferroptosis	INTS2	HGNC:29241	_NA_	Human	INTS2 :+: Ferroptosis	Screened	0	_NA_	_NA_	32939090	Top gene in genome-wide CRISPR screens	2021-09-26	FerrDb team	gene with protein product
Ferroptosis	MMD	HGNC:7153	_NA_	Human	MMD :+: Ferroptosis	Screened	0	_NA_	_NA_	32939090	Top gene in genome-wide CRISPR screens	2021-09-26	FerrDb team	gene with protein product
Ferroptosis	CYP4F8	HGNC:2648	_NA_	Human	CYP4F8 :+: Ferroptosis	Screened	0	_NA_	_NA_	32939090	Top gene in genome-wide CRISPR screens	2021-09-26	FerrDb team	gene with protein product
Ferroptosis	MLLT1	HGNC:7134	_NA_	Human	MLLT1 :+: Ferroptosis	Screened	0	_NA_	_NA_	32939090	Top gene in genome-wide CRISPR screens	2021-09-26	FerrDb team	gene with protein product
Ferroptosis	TTPA	HGNC:12404	_NA_	Human	TTPA :+: Ferroptosis	Screened	0	_NA_	_NA_	32939090	Top gene in genome-wide CRISPR screens	2021-09-26	FerrDb team	gene with protein product
Ferroptosis	GRIA3	HGNC:4573	_NA_	Human	GRIA3 :+: Ferroptosis	Screened	0	_NA_	_NA_	32939090	Top gene in genome-wide CRISPR screens	2021-09-26	FerrDb team	gene with protein product
Ferroptosis	EPT1	_NA_	_NA_	Human	EPT1 :+: Ferroptosis	Screened	0	_NA_	_NA_	32939090	Top gene in genome-wide CRISPR screens	2021-09-26	FerrDb team	unknown
Ferroptosis	POM121L12	HGNC:25369	_NA_	Human	POM121L12 :+: Ferroptosis	Screened	0	_NA_	_NA_	32939090	Top gene in genome-wide CRISPR screens	2021-09-26	FerrDb team	gene with protein product
Ferroptosis	LIG3	HGNC:6600	_NA_	Human, mice	LIG3 :+: Ferroptosis	Screened	0	_NA_	_NA_	32939090	Top gene in genome-wide CRISPR screens	2021-09-26	FerrDb team	gene with protein product
Ferroptosis	AEBP2	HGNC:24051	_NA_	Human	AEBP2 :+: Ferroptosis	Screened	0	_NA_	_NA_	32939090	Top gene in genome-wide CRISPR screens	2021-09-26	FerrDb team	gene with protein product
Ferroptosis	AGPS	HGNC:327	Genome-wide CRISPR screens identify peroxisome components as contributors to ferroptosis susceptibility.	Human	AGPS :+: PUFA-ePLs, PUFA-ePLs :+: Ferroptosis	Validated	0	_NA_	_NA_	32939090	_NA_	2021-09-26	FerrDb team	gene with protein product
Ferroptosis	CDCA3	HGNC:14624	_NA_	Human	CDCA3 :+: Ferroptosis	Screened	0	_NA_	_NA_	32939090	Top gene in genome-wide CRISPR screens	2021-09-26	FerrDb team	gene with protein product
Ferroptosis	PEX2	HGNC:9717	Genome-wide CRISPR screens identify peroxisome components as contributors to ferroptosis susceptibility.	Human	PEX2 :+: PUFA-ePLs, PUFA-ePLs :+: Ferroptosis	Validated	0	_NA_	_NA_	32939090	_NA_	2021-09-26	FerrDb team	gene with protein product
Ferroptosis	LPCAT3	HGNC:30244	_NA_	Human	LPCAT3 :+: Ferroptosis	Screened	0	_NA_	_NA_	32939090	Top gene in genome-wide CRISPR screens	2021-09-26	FerrDb team	gene with protein product
Ferroptosis	PEX6	HGNC:8859	_NA_	Human	PEX6 :+: Ferroptosis	Screened	0	_NA_	_NA_	32939090	Top gene in genome-wide CRISPR screens	2021-09-26	FerrDb team	gene with protein product
Ferroptosis	TIMM9	HGNC:11819	_NA_	Human	TIMM9 :+: Ferroptosis	Screened	0	_NA_	_NA_	32939090	Top gene in genome-wide CRISPR screens	2021-09-26	FerrDb team	gene with protein product
Ferroptosis	DCAF7	HGNC:30915	_NA_	Human	DCAF7 :+: Ferroptosis	Screened	0	_NA_	_NA_	32939090	Top gene in genome-wide CRISPR screens	2021-09-26	FerrDb team	gene with protein product
Ferroptosis	LCE2C	HGNC:29460	_NA_	Human	LCE2C :+: Ferroptosis	Screened	0	_NA_	_NA_	32939090	Top gene in genome-wide CRISPR screens	2021-09-26	FerrDb team	gene with protein product
Ferroptosis	FAR1	HGNC:26222	Genome-wide CRISPR screens identify peroxisome components as contributors to ferroptosis susceptibility.	Human	FAR1 :+: PUFA-ePLs, PUFA-ePLs :+: Ferroptosis	Validated	0	_NA_	_NA_	32939090	_NA_	2021-09-26	FerrDb team	gene with protein product
Ferroptosis	PHF21A	HGNC:24156	_NA_	Human	PHF21A :+: Ferroptosis	Screened	0	_NA_	_NA_	32939090	Top gene in genome-wide CRISPR screens	2021-09-26	FerrDb team	gene with protein product
Ferroptosis	SMAD7	HGNC:6773	_NA_	Human	SMAD7 :+: Ferroptosis	Screened	0	_NA_	_NA_	32939090	Top gene in genome-wide CRISPR screens	2021-09-26	FerrDb team	gene with protein product
Ferroptosis	LYRM1	HGNC:25074	_NA_	Human	LYRM1 :+: Ferroptosis	Screened	0	_NA_	_NA_	32939090	Top gene in genome-wide CRISPR screens	2021-09-26	FerrDb team	gene with protein product
Ferroptosis	AMN	HGNC:14604	_NA_	Human	AMN :+: Ferroptosis	Screened	0	_NA_	_NA_	32939090	Top gene in genome-wide CRISPR screens	2021-09-26	FerrDb team	gene with protein product
Ferroptosis	PEX3	HGNC:8858	Genome-wide CRISPR screens identify peroxisome components as contributors to ferroptosis susceptibility.	Human	PEX3 :+: PUFA-ePLs, PUFA-ePLs :+: Ferroptosis	Validated	0	_NA_	_NA_	32939090	_NA_	2021-09-26	FerrDb team	gene with protein product
Ferroptosis	MTCH1	HGNC:17586	_NA_	Human	MTCH1 :+: Ferroptosis	Screened	0	_NA_	_NA_	32939090	Top gene in genome-wide CRISPR screens	2021-09-26	FerrDb team	gene with protein product
Ferroptosis	ZEB1	HGNC:11642	CDH1 silencing or ZEB1 overexpression increased the susceptibility to ferroptosis, whereas CDH overexpression or ZEB1 silencing decreased the susceptibility, in vitro and in vivo.	Human, mice	ZEB1 :+: Ferroptosis	Validated	0	_NA_	_NA_	32896720	_NA_	2021-09-27	FerrDb team	gene with protein product
Ferroptosis	SIRT1	HGNC:14929	Histone deacetylase SIRT1 gene silencing or pharmacological inhibition by EX-527 suppressed EMT and consequently decreased ferroptosis, whereas SIRT inducers, resveratrol and SRT1720, increased ferroptosis.	Human, mice	SIRT1 :+: EMT, EMT :+: Ferroptosis	Validated	0	_NA_	_NA_	32896720	_NA_	2021-09-27	FerrDb team	gene with protein product
Ferroptosis	ACADSB	HGNC:91	Overexpression of ACADSB inhibits CRC cell migration, invasion, and proliferation, while ACADSB knockdown has the opposite effect. More importantly, the study finds that ACADSB negatively regulates expression of glutathione reductase and glutathione peroxidase 4, the two main enzymes responsible for clearing glutathione (GSH) in CRC cells.	Human	ACADSB :-: GSR, GSR :-: Ferroptosis, ACADSB :-: GPX4, GPX4 :-: Ferroptosis, ACADSB :-: GSH, GSH :-: Ferroptosis	Deduced	0	_NA_	_NA_	32776663	_NA_	2021-10-11	FerrDb team	gene with protein product
Ferroptosis	PVT1	HGNC:9709	PVT1 silencing or miR-214 overexpression significantly reduced infarct size and suppressed ferroptosis in vivo.	Human, mice	PVT1 :+: Ferroptosis	Validated	0	_NA_	_NA_	32827544	_NA_	2021-10-13	FerrDb team	RNA, long non-coding
Ferroptosis	hsa_circ_0008367	_NA_	These evidences suggested cIARS to be a positive regulator of ferroptosis in HCC cells.	Human	hsa_circ_0008367 :+: Ferroptosis	Validated	0	_NA_	_NA_	32802409	_NA_	2021-10-15	FerrDb team	circular RNA
Ferroptosis	SLC39A14	HGNC:20858	Loss of hepatic Slc39a14 protects against ferroptosis-induced liver fibrosis in Trf-LKO mice	Mice	SLC39A14 :+: Ferroptosis	Validated	0	_NA_	_NA_	32374849	_NA_	2021-10-17	FerrDb team	gene with protein product
Ferroptosis	NCOA4	HGNC:7671	Additionally, NCOA4 expression was inhibited, which reduced degradation of ferritin and suppressed ferroptosis.	Human	NCOA4 :-: FTMT :-: Ferroptosis	Deduced	0	_NA_	Q13772	32810738	_NA_	2021-10-28	FerrDb team	gene with protein product
Ferroptosis	MAP3K11	HGNC:6850	Inhibition of MLK3 improves cardiac function and inhibits ferroptosis at week 8 of TAC.	Mice	MAP3K11 :+: Ferroptosis	Validated	0	_NA_	Q16584	32710001	MLK3 in article.	2021-11-05	FerrDb team	gene with protein product
Ferroptosis	GSK3B	HGNC:4617	Silence of GSK-3尾 blocked erastin-induced ferroptosis with less production of ROS and malondialdehyde (MDA) via upregulation of GPX4 and downregulation of arachidonate 15-lipoxygenase (Alox15), overexpression of GSK-3尾 enhanced erastin-triggered ferroptosis with elevated ROS and MDA	Human	GSK3B :+: Lipid ROS, Lipid ROS :+: Ferroptosis, GSK3B :-: GPX4, GPX4 :-: Ferroptosis	Validated	0	_NA_	P49841	32642794	GSK-3尾 in article	2021-11-11	FerrDb team	gene with protein product
Ferroptosis	MAPK8	HGNC:6881	Knockdown of JNK results in loss of SAS鈥慽nduced cell proliferation inhibition and cell death.	Human	MAPK8 :+: Ferroptosis	Validated	0	_NA_	P45983	32782585	JNK in article.	2021-11-16	FerrDb team	gene with protein product
Ferroptosis	BRD7	HGNC:14310	Upregulated BRD7 expression contributes to HSC ferroptosis.	Human, mice	BRD7 :+: Lipid ROS, Lipid ROS :+: Ferroptosis, BRD7 :-: GSH, GSH :-: Ferroptosis	Validated	0	_NA_	Q9NPI1	32863216	_NA_	2021-11-18	FerrDb team	gene with protein product
Ferroptosis	TP53	HGNC:11998	Additionally, p53 knockdown and S392A mutant both can reduced the classical ferroptotic events by BRD7 knockin, including redox-active iron overload, lipid ROS accumulation, GSH depletion, and lipid peroxidation.	Human, mice	TP53 :+: Lipid ROS, Lipid ROS :+: Ferroptosis, TP53 :-: GSH, GSH :-: Ferroptosis	Validated	0	_NA_	P04637	32863216	p53 in article.	2021-11-18	FerrDb team	gene with protein product
Ferroptosis	SLC25A28	HGNC:23472	As expected, shRNA-mediated knockdown of SLC25A28 completely abolished the mitochondrial iron accumulation, and, in turn, impaired BRD7 knockin-enhanced ferroptotic cell death (Fig. 4G) and classical ferroptotic events.	Human, mice	SLC25A28 :+: mitochondrial iron accumulation, mitochondrial iron accumulation :+: Ferroptosis	Validated	0	_NA_	Q96A46	32863216	_NA_	2021-11-18	FerrDb team	gene with protein product
Ferroptosis	ACSL4	HGNC:3571	Inhibition of ACSL4 suppresses ferroptosis, inflammation and lipid accumulation triggered by arsenic.	Rat	ACSL4 :+: Ferroptosis	Validated	0	_NA_	O60488	32593899	_NA_	2021-11-18	FerrDb team	gene with protein product
Ferroptosis	MFN2	HGNC:16877	Thus, Mfn2 appeared to act as a driving role in the evolution of ferroptosis and NASH induced by NaAsO2.	Rat	MFN2 :+: 5-HETE, 5-HETE :+: Ferroptosis	Validated	0	_NA_	O95140	32593899	_NA_	2021-11-18	FerrDb team	gene with protein product
Ferroptosis	ACSL4	HGNC:3571	Knockdown of ACSL4 expression by specific siRNA/sgRNA significantly attenuated sorafenib-induced lipid peroxidation and ferroptosis in Huh7 cells, and also rescued sorafenib_x0002_induced inhibition of xenograft tumor growth in vivo.	Human	ACSL4 :+: Lipid ROS, Lipid ROS :+: Ferroptosis	Validated	0	_NA_	O60488	32541921	_NA_	2021-11-21	FerrDb team	gene with protein product
Ferroptosis	SLC11A2	HGNC:10908	Overexpression of DMT1 promoted H/R-induced cell ferroptosis.	Human	SLC11A2 :+: Lipid ROS, Lipid ROS :+: Ferroptosis, SLC11A2 :+: ferrous iron, ferrous iron :+: Ferroptosis, SLC11A2 :+: iron deposition, iron deposition :+: Ferroptosis	Validated	0	_NA_	P49281	32535745	DMT1 in article.	2021-11-21	FerrDb team	gene with protein product
Ferroptosis	ZFAS1	HGNC:33101	lncRNA ZFAS1 promotes lung fibroblast-to-myofibroblast transition and ferroptosis via functioning as a ceRNA through miR-150- 5p/SLC38A1 axis.	Human, rat	ZFAS1 :+: SLC38A1, SLC38A1 :+: Ferroptosis, ZFAS1 :+: Lipid ROS, Lipid ROS :+: Ferroptosis	Validated	0	_NA_	_NA_	32453709	_NA_	2021-12-01	FerrDb team	RNA, long non-coding
Ferroptosis	SLC38A1	HGNC:13447	Mechanistically, silencing of lncRNA ZFAS1 attenuated ferroptosis and PF progression by lncRNA ZFAS1 acting as a competing endogenous RNA (ceRNA) and sponging miR-150-5p to downregulate SLC38A1 expression.	Human, rat	SLC38A1 :+: Ferroptosis	Deduced	0	_NA_	Q9H2H9	32453709	_NA_	2021-12-01	FerrDb team	gene with protein product
Ferroptosis	TSC1	HGNC:12362	Haploinsufficiency of Tsc1 in tubular cells prevents cisplatin-induced tubular cell death and AKI.	Human, mice	TSC1 :+: Ferroptosis	Validated	0	Many studies revealed that apoptosis, necroptosis as well as ferroptosis all contribute to cisplatin-induced tubular cell death and AKI.	Q92574	32404875	_NA_	2021-12-02	FerrDb team	gene with protein product
Ferroptosis	PEBP1	HGNC:8630	We found that PEBP1 KO HT22 cells demonstrated very high resistance to RSL3-induced ferroptosis compared with wild-type control cells.	Human	PEBP1 :+: Ferroptosis	Validated	0	_NA_	P30086	32513718	_NA_	2021-12-02	FerrDb team	gene with protein product
Ferroptosis	TGFB1	HGNC:11766	Therefore, PLC/PRF/5 cells and Huh7 cells were vulnerable to RSL3 in the presence of TGF-尾1.	Human	TGFB1 :-: xCT, xCT :+: GSH, GSH :-: Ferroptosis	Deduced	0	_NA_	P01137	32471991	TGF-尾1 in article	2021-12-03	FerrDb team	gene with protein product
Ferroptosis	SNCA	HGNC:11138	Alpha synuclein aggregation drives ferroptosis: an interplay of iron, calcium and lipid peroxidation.	Human	SNCA :+: Lipid ROS, Lipid ROS :+: Ferroptosis	Validated	0	_NA_	P37840	32341450	Alpha synuclein in article.	2021-12-09	FerrDb team	gene with protein product
Ferroptosis	SIRT3	HGNC:14931	SIRT3 deficiency is resistant to autophagy鈥恉ependent ferroptosis by inhibiting the AMPK/mTOR pathway and promoting GPX4 levels.	Human, porcine	SIRT3 :-: GPX4, GPX4 :-: Ferroptosis	Validated	0	_NA_	Q9NTG7	32329068	_NA_	2021-12-09	FerrDb team	gene with protein product
Ferroptosis	PRKAA2	HGNC:9377	Suppression of AMPK impairs SIRT3鈥恊nhanced ferroptosis.	Human, porcine	PRKAA2 :+: Ferroptosis	Validated	0	_NA_	P54646	32329068	AMPK in article.	2021-12-09	FerrDb team	gene with protein product
Ferroptosis	TFRC	HGNC:11763	Knockdown of TFRC suppresses CP depletion-enhanced ferroptosis.	Human	TFRC :+: Fe2+, Fe2+ :+: Ferroptosis, TFRC :+: Lipid ROS, Lipid ROS :+: Ferroptosis	Validated	0	_NA_	P02786	32283255	_NA_	2021-12-09	FerrDb team	gene with protein product
Ferroptosis	CGAS	HGNC:21367	The CGAS-STING1 pathway promotes zalcitabine-induced ferroptosis.	Human	CGAS :+: MDA, MDA :+: Ferroptosis	Validated	0	_NA_	Q8N884	32186434	_NA_	2021-12-19	FerrDb team	gene with protein product
Ferroptosis	STING1	HGNC:27962	The CGAS-STING1 pathway promotes zalcitabine-induced ferroptosis.	Human	STING1 :+: MDA, MDA :+: Ferroptosis	Validated	0	_NA_	Q86WV6	32186434	_NA_	2021-12-19	FerrDb team	gene with protein product
Ferroptosis	HDDC3	HGNC:30522	Ferroptosis-inducing erastin or cystine deprivation elevates MESH1, whose overexpression depletes NADPH and sensitizes cells to ferroptosis, whereas MESH1 depletion promotes ferroptosis survival by sustaining the levels of NADPH and GSH and by reducing lipid peroxidation.	Human	HDDC3 :-: NADPH, NADPH :-: Ferroptosis, HDDC3 :-: GSH, GSH :-: Ferroptosis, HDDC3 :+: Lipid ROS, Lipid ROS :+: Ferroptosis	Validated	0	_NA_	Q8N4P3	32462112	MESH1 in article.	2021-12-22	FerrDb team	gene with protein product
Ferroptosis	MIR761	HGNC:37305	Additionally, circ-TTBK2 knockdown or miR-761 increase could retard cell prolifera_x0002_tion, invasion, and promote ferroptosis in glioma cells.	Human	MIR761 :-: ITGB8, ITGB8 :-: Ferroptosis	Validated	0	_NA_	_NA_	32196629	_NA_	2021-12-24	FerrDb team	RNA, micro
Ferroptosis	MDM2	HGNC:6973	MDM2 and MDMX promote ferroptosis by PPAR伪-mediated lipid remodeling.	Human	MDM2 :+: Lipid ROS, Lipid ROS :+: Ferroptosis, MDM2 :-: PPAR伪, PPAR伪 :-: Ferroptosis	Validated	0	_NA_	Q00987	32079652	_NA_	2021-12-30	FerrDb team	gene with protein product
Ferroptosis	MDM4	HGNC:6974	MDM2 and MDMX promote ferroptosis by PPAR伪-mediated lipid remodeling.	Human	MDM4 :+: Lipid ROS, Lipid ROS :+: Ferroptosis, MDM4 :-: PPAR伪, PPAR伪 :-: Ferroptosis	Validated	0	_NA_	O15151	32079652	MDMX in article.	2021-12-30	FerrDb team	gene with protein product
Ferroptosis	ALOX15	HGNC:433	Indeed, knocking down (KD) of 15-LOX in M2 RAW 264.7 macrophages and EOC 20 cells resulted in significantly reduced sensitivity to ferroptosis triggered by RSL3 (Figs. 1e,f and supplementary Fig. 1e, f).	Mice	ALOX15 :+: Ferroptosis	Validated	0	_NA_	P16050	32080625	15-LOX in article.	2021-12-30	FerrDb team	gene with protein product
Ferroptosis	POR	HGNC:9208	These data indicate that POR is a key enzyme involved in the execution of ML210/RSL3-induced ferroptotic cell death in melanoma and ccRCC cells.	Human	POR :+: Lipid ROS, Lipid ROS :+: Ferroptosis	Validated	0	_NA_	P16435	32080622	_NA_	2021-12-30	FerrDb team	gene with protein product
Ferroptosis	MIR214	HGNC:31591	MicroRNA-214-3p enhances erastin-induced ferroptosis by targeting ATF4 in hepatoma cells.	Human	miR-214 :+: Lipid ROS, Lipid ROS :+: Ferroptosis, miR-214 :+: malondialdehyde, malondialdehyde :+: Ferroptosis, miR-214 :+: Fe2+, Fe2+ :+: Ferroptosis, miR-214 :-: glutathione, glutathione :-: Ferroptosis, miR-214 :-: ATF4, ATF4 :-: Ferroptosis	Validated	0	_NA_	_NA_	31960438	_NA_	2021-12-30	FerrDb team	RNA, micro
Ferroptosis	DLD	HGNC:2898	DLD links to ferroptosis induced by cystine deprivation or import inhibition. DLD gene silencing caused a significant reduction in cellular and lipid ROS levels induced by cystine deprivation but did not change intracellular GSH contents.	Human	DLD :+: Lipid ROS, Lipid ROS :+: Ferroptosis	Validated	0	_NA_	P09622	31931284	_NA_	2021-12-30	FerrDb team	gene with protein product
Ferroptosis	LONP1	HGNC:9479	Inhibition of LONP1 protects against erastin-induced ferroptosis in Pancreatic ductal adenocarcinoma PANC1 cells.	Human	LONP1 :-: GPX4, GPX4 :-: Ferroptosis, LONP1 :+: ACSL4, ACSL4 :+: Ferroptosis, LONP1 :-: GSH, GSH :-: Ferroptosis, LONP1 :+: MDA, MDA :+: Ferroptosis, LONP1 :-: Nrf2, Nrf2 :+: GPX4, GPX4 :-: Lipid ROS, Lipid ROS :+: Ferroptosis	Validated	0	_NA_	P36776	31822343	_NA_	2022-01-07	FerrDb team	gene with protein product
Ferroptosis	ACSL4	HGNC:3571	ACSL4 suppresses glioma cells proliferation via activating ferroptosis.	Human	ACSL4 :-: GPX4, GPX4 :-: Ferroptosis, ACSL4 :+: 5-HETE, 5-HETE :+: Ferroptosis, ACSL4 :+: 12-HETE, 12-HETE :+: Ferroptosis, ACSL4 :+: 15-HETE, 15-HETE :+: Ferroptosis	Validated	0	_NA_	O60488	31789401	_NA_	2022-01-07	FerrDb team	gene with protein product
Ferroptosis	BACH1	HGNC:935	These results showed that BACH1 promoted ferroptosis in MEFs.	Mice	BACH1 :-: Gclm, Gclm :+: GSH, GSH :-: Ferroptosis, BACH1 :-: Src7a11, Src7a11 :+: GSH, GSH :-: Ferroptosis, BACH1 :-: Fth1, Fth1 :-: Fe2, Fe2 :+: Ferroptosis, BACH1 :-: Ftl1, Ftl1 :-: Fe2, Fe2 :+: Ferroptosis, BACH1 :-: Slc40a1, Slc40a1 :-: Fe2, Fe2 :+: Ferroptosis	Validated	0	_NA_	O14867	31740582	_NA_	2022-01-07	FerrDb team	gene with protein product
Ferroptosis	DNAJB6	HGNC:14888	DNAJB6 Promotes Ferroptosis in Esophageal Squamous Cell Carcinoma.	Human	DNAJB6a :+: Lipid ROS, Lipid ROS :+: Ferroptosis, DNAJB6a :-: GSH, GSH :-: Ferroptosis, DNAJB6a :-: GPX4, GPX4 :-: Ferroptosis	Validated	0	_NA_	O75190	31701262	_NA_	2022-01-07	FerrDb team	gene with protein product
Ferroptosis	WWTR1	HGNC:24042	TAZ removal confers ferroptosis resistance, while TAZS89A overexpression sensitizes cells to ferroptosis.	Human	WWTR1 :+: ANGPTL4, ANGPTL4 :+: NOX2, NOX2 :+: Ferroptosis	Validated	0	_NA_	Q9GZV5	31641008	TAZ in article.	2022-01-10	FerrDb team	gene with protein product
Ferroptosis	SIRT1	HGNC:14929	Intestinal SIRT1 Deficiency Inhibits Hepatic Ferroptosis in Ethanol-Administrated Mice.	Mice	SIRT1 :+: Fe/Fe2, Fe/Fe2 :+: Ferroptosis, SIRT1 :-: GSH, GSH :-: Ferroptosis, SIRT1 :+: Lipid ROS, Lipid ROS :+: Ferroptosis, SIRT1 :-: NADP+/NADPH, NADP+/NADPH :-: Ferroptosis	Validated	0	_NA_	Q96EB6	31610175	_NA_	2022-01-10	FerrDb team	gene with protein product
Ferroptosis	ATM	HGNC:795	Taken together, we found ATM inhibition protects against ferroptosis by reducing the labile iron pool.	Human	ATM :-: FPN1, FPN1 :-: Fe, ATM :-: FTH1, FTH1 :-: Fe, ATM :-: FTL, FTL :-: Fe, Fe :+: Ferroptosis, ATM :-: GPX4, GPX4 :-: Ferroptosis, ATM :-: SLC40A1, SLC40A1 :-: Fe, Fe :+: Ferroptosis	Validated	0	_NA_	Q13315	31320750	_NA_	2022-01-10	FerrDb team	gene with protein product
Ferroptosis	PRKCA	HGNC:9393	Similarly, genetic knockdown of PKC伪 significantly protected RMS cells from Erastin-induced cell death.	Human	PRKCA :+: Ferroptosis	Validated	0	_NA_	P17252	31173656	PKC伪 in article.	2022-01-10	FerrDb team	gene with protein product
Ferroptosis	LGMN	HGNC:9472	Legumain promotes tubular ferroptosis by facilitating chaperone-mediated autophagy of GPX4 in AKI.	Mice	LGMN :+: Lipid ROS, Lipid ROS :+: Ferroptosis, LGMN :+: MDA, MDA :+: Ferroptosis, LGMN :+: Acsl4, Acsl4 :+: Ferroptosis, LGMN :+: Cox-2, Cox-2 :+: Ferroptosis, LGMN :-: GPX4, GPX4 :-: Ferroptosis	Validated	0	_NA_	Q99538	33431801	_NA_	2022-01-19	FerrDb team	gene with protein product
Ferroptosis	ACSL4	HGNC:3571	ACSL4 promotes postischemic neuronal ferroptosis.	Mice	ACSL4 :+: Lipid ROS, Lipid ROS :+: Ferroptosis	Validated	0	_NA_	O60488	33444733	_NA_	2022-01-19	FerrDb team	gene with protein product
Ferroptosis	TP53	HGNC:11998	p53 promotes RT-induced ferroptosis partly through antagonizing SLC7A11 induction.	Human	TP53 :-: SLC7A11, SLC7A11 :-: Lipid ROS, Lipid ROS :+: Ferroptosis	Validated	0	_NA_	P04637	33927351	_NA_	2022-01-26	FerrDb team	gene with protein product
Ferroptosis	IFNG	HGNC:5438	IFN纬 sensitized tumor cells to ferroptosis in vitro.	Human	IFNG :+: Lipid ROS, Lipid ROS :+: Ferroptosis, IFNG :-: System Xc-, System Xc- :-: Ferroptosis, IFNG :+: ACSL4, ACSL4 :+: Ferroptosis, IFNG :-: GPX4, GPX4 :-: Ferroptosis	Validated	0	_NA_	P01579	34318944	IFN纬 in article.	2022-01-26	FerrDb team	gene with protein product
Ferroptosis	SMPD1	HGNC:11120	Importantly, genetic activation of ASM increases ferroptosis in cancer cells induced by various FINs.	Human	SMPD1 :+: Lipid ROS, Lipid ROS :+: Ferroptosis, SMPD1 :-: System Xc-, System Xc- :-: Ferroptosis, SMPD1 :-: GSH, GSH :-: Ferroptosis, SMPD1 :-: GPX4, GPX4 :-: Ferroptosis	Validated	0	_NA_	P17405	33414455	ASM in article.	2022-01-26	FerrDb team	gene with protein product
Ferroptosis	MYCN	HGNC:7559	MYCN confers cell sensitivity to ferroptosis upon GPX4 inhibition.	Human	MYCN :-: GPX4, GPX4 :-: Ferroptosis, MYCN :+: TFRC, TFRC :+: Fe2+, Fe2+ :+: Ferroptosis, MYCN :+: TFRC, TFRC :+: Lipid ROS, Lipid ROS :+: Ferroptosis	Validated	0	_NA_	P04198	34011924	_NA_	2022-02-10	FerrDb team	gene with protein product
Ferroptosis	SLC11A2	HGNC:10908	Conversely, DMT1 knockdown by siRNA evidently blocked temozolomide-induced ferroptosis in TG905 cells.	Human	SLC11A2 :+: MDA, MDA :+: Ferroptosis, SLC11A2 :+: iron content, iron content :+: Ferroptosis, SLC11A2 :+: Lipid ROS, Lipid ROS :+: Ferroptosis	Validated	0	_NA_	P49281	34427071	DMT1 in article.	2022-02-10	FerrDb team	gene with protein product
Ferroptosis	IFNA1	HGNC:5417	Together, our results demonstrate that the autoantibodies and the increased IFN-伪 in SLE sera downregulate the expression of GPX4 and lead to neutrophil ferroptosis.	Human, mice	IFNA1 :-: GPX4, GPX4 :-: Ferroptosis	Deduced	0	_NA_	P01562	34385713	_NA_	2022-02-10	FerrDb team	gene with protein product
Ferroptosis	IFNA2	HGNC:5423	Together, our results demonstrate that the autoantibodies and the increased IFN-伪 in SLE sera downregulate the expression of GPX4 and lead to neutrophil ferroptosis.	Human, mice	IFNA2 :-: GPX4, GPX4 :-: Ferroptosis	Deduced	0	_NA_	P01563	34385713	_NA_	2022-02-10	FerrDb team	gene with protein product
Ferroptosis	IFNA4	HGNC:5425	Together, our results demonstrate that the autoantibodies and the increased IFN-伪 in SLE sera downregulate the expression of GPX4 and lead to neutrophil ferroptosis.	Human, mice	IFNA4 :-: GPX4, GPX4 :-: Ferroptosis	Deduced	0	_NA_	P05014	34385713	_NA_	2022-02-10	FerrDb team	gene with protein product
Ferroptosis	IFNA5	HGNC:5426	Together, our results demonstrate that the autoantibodies and the increased IFN-伪 in SLE sera downregulate the expression of GPX4 and lead to neutrophil ferroptosis.	Human, mice	IFNA5 :-: GPX4, GPX4 :-: Ferroptosis	Deduced	0	_NA_	P01569	34385713	_NA_	2022-02-10	FerrDb team	gene with protein product
Ferroptosis	IFNA6	HGNC:5427	Together, our results demonstrate that the autoantibodies and the increased IFN-伪 in SLE sera downregulate the expression of GPX4 and lead to neutrophil ferroptosis.	Human, mice	IFNA6 :-: GPX4, GPX4 :-: Ferroptosis	Deduced	0	_NA_	P05013	34385713	_NA_	2022-02-10	FerrDb team	gene with protein product
Ferroptosis	IFNA7	HGNC:5428	Together, our results demonstrate that the autoantibodies and the increased IFN-伪 in SLE sera downregulate the expression of GPX4 and lead to neutrophil ferroptosis.	Human, mice	IFNA7 :-: GPX4, GPX4 :-: Ferroptosis	Deduced	0	_NA_	P01567	34385713	_NA_	2022-02-10	FerrDb team	gene with protein product
Ferroptosis	IFNA8	HGNC:5429	Together, our results demonstrate that the autoantibodies and the increased IFN-伪 in SLE sera downregulate the expression of GPX4 and lead to neutrophil ferroptosis.	Human, mice	IFNA8 :-: GPX4, GPX4 :-: Ferroptosis	Deduced	0	_NA_	P32881	34385713	_NA_	2022-02-10	FerrDb team	gene with protein product
Ferroptosis	IFNA10	HGNC:5418	Together, our results demonstrate that the autoantibodies and the increased IFN-伪 in SLE sera downregulate the expression of GPX4 and lead to neutrophil ferroptosis.	Human, mice	IFNA10 :-: GPX4, GPX4 :-: Ferroptosis	Deduced	0	_NA_	P01566	34385713	_NA_	2022-02-10	FerrDb team	gene with protein product
Ferroptosis	IFNA13	HGNC:5419	Together, our results demonstrate that the autoantibodies and the increased IFN-伪 in SLE sera downregulate the expression of GPX4 and lead to neutrophil ferroptosis.	Human, mice	IFNA13 :-: GPX4, GPX4 :-: Ferroptosis	Deduced	0	_NA_	P01562	34385713	_NA_	2022-02-10	FerrDb team	gene with protein product
Ferroptosis	IFNA14	HGNC:5420	Together, our results demonstrate that the autoantibodies and the increased IFN-伪 in SLE sera downregulate the expression of GPX4 and lead to neutrophil ferroptosis.	Human, mice	IFNA14 :-: GPX4, GPX4 :-: Ferroptosis	Deduced	0	_NA_	P01570	34385713	_NA_	2022-02-10	FerrDb team	gene with protein product
Ferroptosis	IFNA16	HGNC:5421	Together, our results demonstrate that the autoantibodies and the increased IFN-伪 in SLE sera downregulate the expression of GPX4 and lead to neutrophil ferroptosis.	Human, mice	IFNA16 :-: GPX4, GPX4 :-: Ferroptosis	Deduced	0	_NA_	P05015	34385713	_NA_	2022-02-10	FerrDb team	gene with protein product
Ferroptosis	IFNA17	HGNC:5422	Together, our results demonstrate that the autoantibodies and the increased IFN-伪 in SLE sera downregulate the expression of GPX4 and lead to neutrophil ferroptosis.	Human, mice	IFNA17 :-: GPX4, GPX4 :-: Ferroptosis	Deduced	0	_NA_	P01571	34385713	_NA_	2022-02-10	FerrDb team	gene with protein product
Ferroptosis	IFNA21	HGNC:5424	Together, our results demonstrate that the autoantibodies and the increased IFN-伪 in SLE sera downregulate the expression of GPX4 and lead to neutrophil ferroptosis.	Human, mice	IFNA21 :-: GPX4, GPX4 :-: Ferroptosis	Deduced	0	_NA_	P01568	34385713	_NA_	2022-02-10	FerrDb team	gene with protein product
Ferroptosis	SMG9	HGNC:25763	SMG9 drives ferroptosis by directly inhibiting GPX4 degradation.	Human	SMG9 :-: GPX4, GPX4 :-: Ferroptosis	Validated	0	_NA_	Q9H0W8	34146907	_NA_	2022-02-23	FerrDb team	gene with protein product
Ferroptosis	NR1D1	HGNC:7962	Kidney-specific loss of Rev-erb伪 attenuates AAI-induced ferroptosis and renal injury in mice.	Mice	NR1D1 :-: GPX4, GPX4 :-: Ferroptosis	Validated	0	_NA_	P20393	34673015	REV-ERB伪 in article.	2022-02-23	FerrDb team	gene with protein product
Ferroptosis	ACSL4	HGNC:3571	ACSL4 positively regulated ferroptosis in lung adenocarcinoma.	Human	ACSL4 :+: iron uptake, iron uptake :+: Ferroptosis, ACSL4 :+: Lipid ROS, Lpid ROS :+: Ferroptosis, ACSL4 :-: iron chelation, iron chelation :-: Ferroptosis	Validated	0	_NA_	O60488	34053456	_NA_	2022-02-24	FerrDb team	gene with protein product
Ferroptosis	PPARG	HGNC:9236	PPARG drives ferroptosis in DCs.	Mice	PPARG :+: Ferroptosis	Validated	0	_NA_	P37231	34478917	_NA_	2022-02-24	FerrDb team	gene with protein product
Ferroptosis	TLR4	HGNC:11850	Inhibition of TLR4 prevents the activation of ferroptosis following HIBD.	Human, rat	TLR4 :-: SLC7A11, SLC7A11 :-: Ferroptosis, TLR4 :-: GPX4, GPX4 :-: Ferroptosis, TLR4 :+: oxidative stress, oxidative stress :+: Ferroptosis, TLR4 :+: mitochondrial injury, mitochondrial injury :+: Ferroptosis	Validated	0	_NA_	O00206	34343528	_NA_	2022-02-24	FerrDb team	gene with protein product
Ferroptosis	IL6	HGNC:6018	Interleukin-6 promotes ferroptosis in bronchial epithelial cells by inducing reactive oxygen species-dependent lipid peroxidation and disrupting iron homeostasis.	Human	IL6 :+: Lipid ROS, Lipid ROS :+: Ferroptosis, IL6 :+: Fe2, Fe2 :+: Ferroptosis	Validated	0	_NA_	P05231	34402724	_NA_	2022-02-24	FerrDb team	gene with protein product
Ferroptosis	MIR335	HGNC:31773	miR-335 promotes ferroptosis by targeting ferritin heavy chain 1 in in vivo and in vitro models of Parkinson's disease.	Rat	miR-335 :-: FTH1, FTH1 :-: iron release, iron release :+: Ferroptosis, miR-335 :-: FTH1, FTH1 :-: Lipid ROS, Lipid ROS :+: Ferroptosis, miR-335 :-: FTH1, FTH1 :+: mitochondrial membrane potential, mitochondrial membrane potential :-: Ferroptosis	Validated	0	_NA_	_NA_	33649797	_NA_	2022-08-04	FerrDb team	RNA, micro
Ferroptosis	ATF3	HGNC:785	However, ATF3 elevated ferroptosis in SGC7901/DDP and BGC823/DDP cells.	Human	ATF3 :+: Lipid ROS, Lipid ROS :+: Ferroptosis, ATF3 :+: MDA, MDA :+: Ferroptosis, ATF3 :-: GSH, GSH :-: Ferroptosis, ATF3 :-: Nrf2/Keap1 pathway, Nrf2/Keap1 pathway :-: Ferroptosis	Validated	0	_NA_	P18847	34098867	_NA_	2022-02-24	FerrDb team	gene with protein product
Ferroptosis	HMOX1	HGNC:5013	Excessive activation of HO-1 via Nrf2鈥揝LC7A11鈥揌O-1 hierarchy contributes to RPE ferroptosis.	Human	HMOX1 :+: cellular ferrous accumulation, cellular ferrous accumulation :+: Ferroptosis, HMOX1 :+: TFR, TFR :+: iron accumulation, iron accumulation :+: Ferroptosis, HMOX1 :-: SLC40A1, SLC40A1 :-: iron accumulation, iron accumulation :+: Ferroptosis	Validated	0	_NA_	P09601	33895485	HO-1 in article.	2022-03-02	FerrDb team	gene with protein product
Ferroptosis	HMGB1	HGNC:4983	Collectively, these data revealed the suppression of HMGB1 prevents against glucose-induced ferroptosis in mesangial cells.	Mice	HMGB1 :+: lactate dehydrogenase, lactate dehydrogenase :+: Ferroptosis, HMGB1 :+: Lipid ROS, Lipid ROS :+: Ferroptosis, HMGB1 :+: ACSL4, ACSL4 :+: Ferroptosis, HMGB1 :-: GPX4, GPX4 :-: Ferroptosis, HMGB1 :-: Nrf2, Nrf2 :-: Ferroptosis	Validated	0	_NA_	P09429	33565572	_NA_	2022-03-02	FerrDb team	gene with protein product
Ferroptosis	EPAS1	HGNC:3374	D-mannose-induced downregulation of HIF-2伪 inhibits OA progression through suppressing chondrocyte ferroptosis.	Mice	EPAS1 :+: MDA, MDA :+: Ferroptosis, EPAS1 :-: GPX4, GPX4 :-: Ferroptosis	Validated	0	_NA_	Q99814	34561933	HIF-2 伪 in article.	2022-03-02	FerrDb team	gene with protein product
Ferroptosis	SNX5	HGNC:14969	Super-enhancer-driven Sorting Nexin 5 expression promotes dopaminergic neuronal ferroptosis in Parkinson's disease models.	Rat	SNX5 :-: GPX4, GPX4 :-: Ferroptosis, SNX5 :+: Lipid peroxidation, Lipid peroxidation :+: Ferroptosis	Validated	0	_NA_	Q9Y5X3	34134000	_NA_	2022-03-03	FerrDb team	gene with protein product
Ferroptosis	PAQR3	HGNC:30130	PAQR3 aggravated ferroptosis in ALL.	Human	PAQR3 :+: MDA, MDA :+: Ferroptosis, PAQR3 :+: Fe, Fe :+: Ferroptosis, PAQR3 :-: NRF2, NRF2 :-: Ferroptosis	Validated	0	_NA_	Q6TCH7	33955706	_NA_	2022-03-09	FerrDb team	gene with protein product
Ferroptosis	MICU1	HGNC:1530	MICU1 deficiency suppresses cold stress-induced ferroptosis.	Human	MICU1 :+: Lipid ROS, Lipid ROS :+: Ferroptosis	Validated	0	_NA_	Q9BPX6	33822458	_NA_	2022-03-09	FerrDb team	gene with protein product
Ferroptosis	NOX4	HGNC:7891	NOX4 promotes ferroptosis by oxidative stress-induced lipid peroxidation in human astrocytes.	Mice	NOX4 :-: Mitochondrial respiration ATP production, Mitochondrial respiration ATP production :-: Impaired mitochondrial metabolism, Impaired mitochondrial metabolism :+: Oxidative stress-induced lipid peroxidation, Oxidative stress-induced lipid peroxidation :+: Ferroptosis	Validated	0	_NA_	Q9NPH5	33774476	_NA_	2022-03-09	FerrDb team	gene with protein product
Ferroptosis	TOR2A	HGNC:11996	The data clearly demonstrated that salusin-尾 might be responsible for HG-induced ferroptosis via inhibiting the Nrf-2 signaling pathway.	Human	TOR2A :+: Lipid ROS, Lpid ROS :+: Ferroptosis, TOR2A :+: MDA, MDA :+: Ferroptosis, TOR2A :-: GSH, GSH :-: Ferroptosis, TOR2A :-: GPX4, GPX4 :-: Ferroptosis, TOR2A :-: SLC7A11, SLC7A11 :-: Ferroptosis, TOR2A :-: FTH-1, FTH-1 :-: Ferroptosis, TOR2A :-: NRF2, NRF2 :-: Ferroptosis	Predicted	0	Salusins are found to be translated from an alternatively spliced mRNA of torsion dystonia-related gene (TOR2A). Proteolytic processing of prosalusin (216-amino acid) yields two related peptides of 28 and 20 amino acids, termed salusin-伪 and salusin-尾, respectively.	Q5JU69	34296310	_NA_	2022-03-11	FerrDb team	gene with protein product
Ferroptosis	MIR375	HGNC:31868	MiR-375 reduces the stemness of gastric cancer cells through triggering ferroptosis.	Human	MIR375 :-: SLC7A11, SLC7A11 :+: GSH, GSH :-: Ferroptosis, MIR375 :-: SLC7A11, SLC7A11 :+: cysteine, cysteine :-: Ferroptosis	Validate	0	_NA_	_NA_	34090492	_NA_	2022-03-15	FerrDb team	RNA, micro
Ferroptosis	MAP3K14	HGNC:6853	NIK Acts Cell Autonomously to Promote Hepatocyte Ferroptosis.	Mice	MAP3K14 :+: Lipid ROS, Lipid ROS :+: Ferroptosis	Validate	0	_NA_	Q99558	34558831	NIK in article.	2022-03-16	FerrDb team	gene with protein product
Ferroptosis	SIRT3	HGNC:14931	Collectively, our studies indicate that SIRT3 functions to inhibit AKT-dependent mitochondrial metabolism and EMT, leading to ferroptosis and tumor suppression.	Human	SIRT3 :+: ACSL4, ACSL4 :+: Ferroptosis	Validate	0	_NA_	Q9NTG7	33872694	_NA_	2022-03-16	FerrDb team	gene with protein product
Ferroptosis	CircKDM4C	_NA_	CircKDM4C upregulates P53 by sponging hsa-let-7b-5p to induce ferroptosis in acute myeloid leukemia.	Human, mice	CircKDM4C :-: hsa-let-7b-5p, hsa-let-7b-5p :-: P53, P53 :+: Ferroptosis	Validated	0	_NA_	_NA_	33733556	_NA_	2022-03-20	FerrDb team	circular RNA
Ferroptosis	MIR324	HGNC:31767	miR-324-3p reverses cisplatin resistance by inducing GPX4-mediated ferroptosis in lung adenocarcinoma cell line A549.	Human	MIR324 :-: GPX4, GPX4 :-: Ferroptosis	Validated	0	_NA_	_NA_	33662669	_NA_	2022-03-21	FerrDb team	RNA, micro
Ferroptosis	QSOX1	HGNC:9756	QSOX1 promotes sorafenib-induced ferroptosis by downregulating NRF2 in HCC cells.	Human	QSOX1 :-: EGFR, EGFR :+: NRF2, NRF2 :-: Ferroptosis	Validated	0	_NA_	O00391	33770521	_NA_	2022-03-21	FerrDb team	gene with protein product
Ferroptosis	MIB2	HGNC:30577	Knockdown of MIB2 alleviated neuron death and ferroptosis induced by sevoflurane exposure.	Mice	MIB2 :-: GPX4, GPX4 :-: Ferroptosis	Validated	0	_NA_	Q96AX9	34121396	_NA_	2022-03-21	FerrDb team	gene with protein product
Ferroptosis	CLTRN	HGNC:29437	CLTRN overexpression can increase ferroptosis in HCC, and CLTRN can enhance the radiosensitivity of HCC cells through the ferroptosis pathway.	Human	CLTRN :+: Lipid ROS, Lipid ROS :+: Ferroptosis, CLTRN :+: Fe2+, Fe2+ :+: Ferroptosis, CLTRN :-: GSH, GSH :-: Ferroptosis, CLTRN :-: GPX4, GPX4 :-: Ferroptosis, CLTRN :-: SLC7A11, SLC7A11 :-: Ferroptosis, CLTRN :-: FTH1, FTH1 :-: Ferroptosis, CLTRN :+: ACSL4, ACSL4 :+: Ferroptosis, CLTRN :+: PTGS2, PTGS2 :+: Ferroptosis, CLTRN :+: NOX1, NOX1 :+: Ferroptosis	Validated	0	_NA_	Q9HBJ8	33508374	_NA_	2022-03-21	FerrDb team	gene with protein product
Ferroptosis	KLF2	HGNC:6347	Mechanistically, KLF2 deficiency is sufficient to inhibit ferroptosis on account of the impairment of transcriptional repression of GPX4 and thus promotes the migration and invasion of RCC cells.	Human	KLF2 :-: GPX4, GPX4 :-: Ferroptosis	Validated	0	_NA_	Q9Y5W3	34520818	_NA_	2022-03-21	FerrDb team	gene with protein product
Ferroptosis	MIR5096	HGNC:41611	Ectopically expressed miR-5096 causes ferroptotic cell death by elevating iron accumulation and oxidation of GSH but decreases MMP.	Human	MIR5096 :-: SLC7A11, SLC7A11 :-: Ferroptosis	Validated	0	MIR5096 record in HGNC has been withdrawn.	_NA_	34571083	_NA_	2022-03-21	FerrDb team	RNA, micro
Ferroptosis	TFRC	HGNC:11763	In conclusion, TFRC increased the iron content, mediated the release of ROS, activated mitophagy, and induced lipid peroxidation, which further promoted the ferroptosis of KGN cells.	Mice	TFRC :+: iron content, iron content :+: NOX1, NOX1 :+: Lipid ROS, Lipid ROS :+: Ferroptosis, TFRC :+: PINK1, PINK1 :+: mitophagy, mitophagy :+: ACSL4, ACSL4 :+: Ferroptosis, TFRC :+: PINK1, PINK1 :+: mitophagy, mitophagy :-: GPX4, GPX4 :-: Ferroptosis	Validated	0	_NA_	P02786	34369274	_NA_	2022-03-21	FerrDb team	gene with protein product
Ferroptosis	HOTAIR	HGNC:33510	Overexpression of HOTAIR reversed the ferroptosis inhibition effects of PAN in hemin-treated neurons.	Rat	HOTAIR :-: UPF1, UPF1 :-: ACSL4, ACSL4 :+: Ferroptosis	Validated	0	_NA_	_NA_	33906483	Long non-coding RNA.	2022-03-21	FerrDb team	RNA, long non-coding
Ferroptosis	H19	HGNC:4713	Over-expression of H19 suppressed cell viability and promoted ferroptosis of BMVECs.	Human	H19 :-: miR-106b-5p, miR-106b-5p :-: ACSL4, ACSL4 :+: Ferroptosis	Validated	0	_NA_	_NA_	34288826	Long non-coding RNA.	2022-03-21	FerrDb team	RNA, long non-coding
Ferroptosis	FOXO4	HGNC:7139	In addition, the inhibitory effects of ENPP2 on DOX-induced ferroptosis were significantly reduced by FoxO4 overexpression, as demonstrated by increased Fe2+ and lipid ROS activity levels, decreased SLC7A11, GPX4 and FPN1 expression, and increased NOX4 expression, which were observed following FoxO4 overexpression (Fig. 6A-C).	Rat	FOXO4 :-: ENNP2, ENNP2 :-: Ferroptosis	Deduced	0	_NA_	P98177	34296293	_NA_	2022-03-22	FerrDb team	gene with protein product
Ferroptosis	ELAVL1	HGNC:3312	Knockdown of ELAVL1 suppresses ferroptosis and H/R injury.	Human	ELAVL1 :+: autophagy, autophagy :+: Ferroptosis, ELAVL1 :-: GPX4, GPX4 :-: Ferroptosis	Validated	0	_NA_	Q15717	33568052	_NA_	2022-03-30	FerrDb team	gene with protein product
Ferroptosis	YTHDC2	HGNC:24721	YTHDC2 is an endogenous ferroptosis inducer in LUAD cells.	Human	YTHDC2 :-: system Xc-, system Xc- :-: Ferroptosis	Validated	0	_NA_	Q9H6S0	33785413	_NA_	2022-03-30	FerrDb team	gene with protein product
Ferroptosis	DDR2	HGNC:2731	DDR2 elevation in recurrent tumor cells contributes to its ferroptosis sensitivity.	Human	DDR2 :+: Ferroptosis	Validated	0	_NA_	Q16832	33603168	_NA_	2022-03-30	FerrDb team	gene with protein product
Ferroptosis	SLC39A7	HGNC:4927	The genetic and chemical inhibition of ZIP7 protect cells against ferroptosis.	Human	SLC39A7 :+: Ferroptosis	Validated	0	_NA_	Q92504	33608508	ZIP7 in article.	2022-03-30	FerrDb team	gene with protein product
Ferroptosis	TRIM46	HGNC:19019	Taken together, these data demonstrate that TRIM46 directly facilitates HG-induced ferroptosis in HRCECs.	Human	TRIM46 :+: Lipid ROS, Lipid ROS :+: Ferroptosis, TRIM46 :-: GPX4,GPX4 :-: Ferroptosis	Validated	0	_NA_	Q7Z4K8	34487731	_NA_	2022-03-30	FerrDb team	gene with protein product
Ferroptosis	ACSL1	HGNC:3569	These results demonstrate that ACSL1 promotes 伪ESA-triggered cell death.	Human	ACSL1 :+: 伪ESA, 伪ESA :+: Ferroptosis	Validated	0	_NA_	P33121	33854057	伪ESA induces ferroptosis in this article.	2022-03-30	FerrDb team	gene with protein product
Ferroptosis	KDM5A	HGNC:9886	KDM5A inhibition decreases ferroptosis sensitivity in erPCC.	Human	KDM5A :-: MPC1, MPC1 :-: Ferroptosis	Validated	0	_NA_	P29375	33741422	_NA_	2022-03-30	FerrDb team	gene with protein product
Ferroptosis	TRIM21	HGNC:11312	Loss of TRIM21 alleviates cardiotoxicity by suppressing ferroptosis induced by the chemotherapeutic agent doxorubicin.	Mice	TRIM21 :-: (p62/Keap1), (p62/Keap1) :-: Ferroptosis	Validated	0	_NA_	P19474	34233258	_NA_	2022-03-30	FerrDb team	gene with protein product
Ferroptosis	HMOX1	HGNC:5013	HMOX1 upregulation promotes ferroptosis in diabetic atherosclerosis.	Human	HMOX1 :+: Lipid ROS, Lipid ROS :+: Ferroptosis, HMOX1 :+: iron overload, iron overload :+: Ferroptosis	Validated	0	_NA_	P09601	34508760	_NA_	2022-03-30	FerrDb team	gene with protein product
Ferroptosis	DPEP1	HGNC:3002	Dpep1 knockdown ameliorates cisplatin-induced apoptosis and ferroptosis.	Mice	DPEP1 :+: Ferroptosis	Validated	0	_NA_	P16444	34426578	_NA_	2022-03-30	FerrDb team	gene with protein product
Ferroptosis	CYGB	HGNC:16505	CYGB improved lipid oxidation and increased sensitivity to ferroptosis.	Human	CYGB :+: p53, p53 :+: YAP1, YAP1 :+: ACSL4, ACSL4 :+: Lipid ROS, Lipid ROS :+: Ferroptosis	Validated	0	_NA_	Q8WWM9	33611811	_NA_	2022-03-30	FerrDb team	gene with protein product
Ferroptosis	IDO1	HGNC:6059	Inhibition of IDO prevents reoxygenation-induced ferroptosis.	Mice	IDO1 :+: Lipid ROS, Lipid ROS :+: Ferroptosis	Validated	0	_NA_	P14902	33899121	_NA_	2022-03-30	FerrDb team	gene with protein product
Ferroptosis	GSTZ1	HGNC:4643	GSTZ1 sensitizes hepatocellular carcinoma cells to sorafenib-induced ferroptosis via inhibition of NRF2/GPX4 axis.	Human	GSTZ1 :+: Lipid ROS, Lipid ROS :+: Ferroptosis, GSTZ1 :+: Fe2+, Fe2+ :+: Ferroptosis, GSTZ1 :-: GPX4, GPX4 :-: Ferroptosis, GSTZ1 :-: SLC7A11, SLC7A11 :-: Ferroptosis, GSTZ1 :-: FTL, FTL :-: Ferroptosis	Validated	0	_NA_	O43708	33931597	_NA_	2022-03-30	FerrDb team	gene with protein product
Ferroptosis	TP53	HGNC:11998	p53 promoted SPIO-Serum-induced ferroptosis.	Human	TP53 :-: SLC7A11, SLC7A11 :+: cysteine, cysteine :+: GPX4, GPX4 :-: Lipid ROS, Lipid ROS :+: Ferroptosis	Validated	0	_NA_	P04637	33469287	_NA_	2022-03-31	FerrDb team	gene with protein product
Ferroptosis	ACO1	HGNC:117	Overexpression of IRP1 significantly promotes erastin- and RSL3-induced ferroptosis.	Human	ACO1 :+: TFRC, TFRC :+: Ferroptosis, ACO1 :-: FPN, FPN :-: Ferroptosis, ACO1 :-: FTH1, FTH1 :-: Ferroptosis	Validated	0	_NA_	P21399	34386079	IRP1 in article, with increasing oxygen concentrations, ACO1 is converted to IRP1.	2022-04-06	FerrDb team	gene with protein product
Ferroptosis	GJA1	HGNC:4274	Therefore, our results indicated that downregulation of Cx43 can inhibit ferroptosis by restoring the level of SLC7A11 in the system xc- transporter and alleviate cisplatin-induced AKI.	Human, mice	GJA1 :-: SLC7A11, SLC7A11 :+: GSH, GSH :-: Ferroptosis	Validated	0	_NA_	P17302	34785303	Cx43 in article.	2022-04-06	FerrDb team	gene with protein product
Ferroptosis	IREB2	HGNC:6115	IRP2 Silencing Attenuated Hemin-Induced Ferroptosis in Primary Neurons in vitro.	Mice	IREB2 :-: FPN, FPN :-: Ferroptosis, IREB2 :-: FTH1, FTH1 :-: Ferroptosis	Validated	0	_NA_	P48200	34307348	IRP2 in article.	2022-04-06	FerrDb team	gene with protein product
Ferroptosis	SLC7A11	HGNC:11059	SLC7A11 Induces Ferroptosis in NSCLC Cells.	Human	SLC7A11 :+: Ferroptosis	Validated	0	SLC7A11 is a suppressor in most research.	Q9UPY5	34722314	_NA_	2022-04-06	FerrDb team	gene with protein product
Ferroptosis	PGRMC1	HGNC:16090	Our data suggest that PGRMC1 promotes ferroptosis by xCT inhibition in PCC.	Mice	PGRMC1 :-: xCT, xCT :-: Ferroptosis	Validated	0	_NA_	O00264	34749765	_NA_	2022-04-07	FerrDb team	gene with protein product
Ferroptosis	CIRBP	HGNC:1982	Suppression of CIRBP inhibits ferroptosis in HK2 cells.	Human	CIRBP :+: ELAVL1, ELAVL1 :+: Ferroptosis	Validated	0	_NA_	Q14011	34114349	_NA_	2022-04-07	FerrDb team	gene with protein product
Ferroptosis	FAR1	HGNC:26222	Inactivation of FAR1 diminishes SFA-dependent ferroptosis.	Human	FAR1 :+: Ferroptosis	Validated	0	_NA_	Q8WVX9	33731874	_NA_	2022-04-07	FerrDb team	gene with protein product
Ferroptosis	circPSEN1	_NA_	Knockdown of circ-PSEN1 suppresses ferroptosis of HG-treated ARPE19 cells.	Human	circPSEN1 :-: miR-200b-3p, miR-200b-3p :+: CFL2, CFL2 :-: Ferroptosis	Validated	0	_NA_	_NA_	34903141	_NA_	2022-04-07	FerrDb team	circular RNA
Ferroptosis	USP11	HGNC:12609	Increased expression of USP11 promotes ferroptosis.	Mice	USP11 :+: ACSL4, ACSL4 :+: Ferroptosis, USP11 :-: GPX4, GPX4 :-: Ferroptosis, USP11 :-: FTH1, FTH1 :-: Ferroptosis	Validated	0	_NA_	P51784	34839355	_NA_	2022-04-07	FerrDb team	gene with protein product
Ferroptosis	STING1	HGNC:27962	STING1 Promotes Ferroptosis Through MFN1/2-Dependent Mitochondrial Fusion.	Human	STING1 :+: Ferroptosis	Validated	0	_NA_	Q86WV6	34195205	_NA_	2022-04-07	FerrDb team	gene with protein product
Ferroptosis	YAP1	HGNC:16262	Knockdown of YAP inhibits ferroptosis in HCC cells.	Human	YAP :+: Ferroptosis	Validated	0	_NA_	P46937	34977009	YAP in article.	2022-08-04	FerrDb team	gene with protein product
Ferroptosis	HMOX1	HGNC:5013	Finally, inhibition or induction of Hmox1 decreased or increased cardiac ferroptosis in SCD mice, respectively.	Mice	HMOX1 :+: Ferroptosis	Validated	0	_NA_	P09601	34388243	_NA_	2022-04-08	FerrDb team	gene with protein product
Ferroptosis	MIR135B	HGNC:31760	miR-135b-3p Promotes Cardiomyocyte Ferroptosis by Targeting GPX4 and Aggravates Myocardial Ischemia/Reperfusion Injury.	Rat	MIR135B :-: GPX4, GPX4 :-: Ferroptosis	Validated	0	_NA_	_NA_	34485394	_NA_	2022-04-08	FerrDb team	RNA, micro
Ferroptosis	TRIM26	HGNC:12962	TRIM26 Overexpression Promotes HSCs Ferroptosis.	Human	TRIM26 :-: SLC7A11, SLC7A11 :-: Ferroptosis	Validated	0	_NA_	Q12899	33869196	_NA_	2022-04-08	FerrDb team	gene with protein product
Ferroptosis	YAP1	HGNC:16262	The Hippo Pathway Effector YAP Promotes Ferroptosis via the E3 Ligase SKP2.	Human	YAP :+: SKP2, SKP2 :+: TFRC, TFRC :+: Ferroptosis	Validated	0	_NA_	P46937	33707306	YAP in article.	2022-08-04	FerrDb team	gene with protein product
Ferroptosis	NDRG1	HGNC:7679	NDRG1 Activation Correlated with Ferroptosis Induction and EMT Inhibition.	Human	NDRG1 :-: GPX4, GPX4 :-: Ferroptosis	Deduced	0	_NA_	Q92597	34917147	_NA_	2022-04-08	FerrDb team	gene with protein product
Ferroptosis	MIR302A	HGNC:31623	MicroRNA-302a-3p induces ferroptosis of non-small cell lung cancer cells via targeting ferroportin.	Human	MIR302A :-: ferroportin, ferroportin :-: Ferroptosis	Validated	0	_NA_	_NA_	34181495	_NA_	2022-04-08	FerrDb team	RNA, micro
Ferroptosis	ASMTL-AS1	HGNC:25811	In conclusion, we first demonstrated that ASMTL-AS1 positively regulated SAT1 to promote ferroptosis and could stabilize SAT1 mRNA via recruiting U2AF2, shedding a light on a novel molecular mechanism in LUAD progression.	Human	ASMTL-AS1 :+: SAT1, SAT1 :+: Ferroptosis	Validated	0	_NA_	_NA_	34658100	Long non-coding RNA.	2022-04-11	FerrDb team	RNA, long non-coding
Ferroptosis	ZFAS1	HGNC:33101	Inhibition of ZFAS1 repressed ferroptosis in mice with DbCM鈥?and HG鈥恡reated cardiomyocytes.	Mice	ZFAS1 :-: miR鈥?50鈥?p, miR鈥?50鈥?p :+: CCND2, CCND2 :-: Ferroptosis	Validated	0	_NA_	_NA_	34609043	Long non-coding RNA.	2022-04-12	FerrDb team	RNA, long non-coding
Ferroptosis	FADS2	HGNC:3575	We unexpectedly found that siRNA depletion of FADS2, like treatment with DFO or the ferroptosis inhibitor ferrostatin-1 (Fer1) (Dixon et al., 2012), protected cells from ferroptosis induced by the cystine/glutamate transporter (xCT) inhibitor erastin and the GPX4 inhibitor RSL3 in Huh-7.5 cells (Figures 5A, 5B, and S5A).	Human	FADS2 :+: Ferroptosis	Validated	0	_NA_	O95864	34520742	_NA_	2022-04-12	FerrDb team	gene with protein product
Ferroptosis	PIEZO1	HGNC:28993	Increased PIEZO1 expression or activation of PIEZO1 could activate Ca2+/calpain signaling, which promoted the cleavage VE-cadherin, thereby promoting ferroptosis.	Human, mice	PIEZO1 :+: (Ca2+/calpain), (Ca2+/calpain) :-: VE-cadherin, VE-cadherin :-: Ferroptosis	Validated	0	_NA_	Q92508	34568428	_NA_	2022-04-12	FerrDb team	gene with protein product
Ferroptosis	LIFR	HGNC:6597	LIFR and SHP1 positively regulate ferroptosis while LCN2 negatively regulates ferroptosis.	Human	LIFR :+: SHP1, SHP1 :-: NF-魏B signaling, NF-魏B signaling :+: LCN2, LCN2 :-: Ferroptosis	Validated	0	_NA_	P42702	34921145	_NA_	2022-04-12	FerrDb team	gene with protein product
Ferroptosis	PTPN6	HGNC:9658	LIFR and SHP1 positively regulate ferroptosis while LCN2 negatively regulates ferroptosis.	Human	PTPN6 :-: NF-魏B signaling, NF-魏B signaling :+: LCN2, LCN2 :-: Ferroptosis	Validated	0	_NA_	P29350	34921145	SHP1 in article.	2022-04-12	FerrDb team	gene with protein product
Ferroptosis	MIR15A	HGNC:31543	Overexpression of miR-15a-5p aggravated ferroptosis in hypoxic cardiomyocytes.	Mice	MIR15A :-: GPX4, GPX4 :-: Ferroptosis	Validated	0	_NA_	_NA_	34339707	_NA_	2022-04-17	FerrDb team	RNA, micro
Ferroptosis	EGR1	HGNC:3238	Knockdown of Egr-1 alleviated ferroptosis in HL-1 cells under anoxic condition.	Mice	EGR1 :+: MIR15A, MIR15A :-: GPX4, GPX4 :-: Ferroptosis	Validated	0	_NA_	P18146	34339707	_NA_	2022-04-17	FerrDb team	gene with protein product
Ferroptosis	ADAM23	HGNC:202	Overexpression of ADAM23 suppressed tumorigenesis and promoted ferroptosis in esophageal carcinoma cells.	Human	ADAM23 :-: GPX4, GPX4 :-: Ferroptosis, ADAM23 :-: SLC7A11, SLC7A11 :-: Ferroptosis, ADAM23 :-: SLC3A2, SLC3A2 :-: Ferroptosis	Validated	0	_NA_	O75077	35003396	_NA_	2022-04-17	FerrDb team	gene with protein product
Ferroptosis	ARHGEF26-AS1	HGNC:41048	LncRNA ARHGEF26-AS1 Facilitated Ferroptosis but Restrained Cell Growth and Positively Regulated ADAM23 by Sponging miR-372-3p in ECC.	Human	ARHGEF26-AS1 :-: miR-372-3p, miR-372-3p :-: ADAM23, ADAM23 :+: Ferroptosis	Validated	0	_NA_	_NA_	35003396	Long non-coding RNA	2022-04-17	FerrDb team	RNA, long non-coding
Ferroptosis	ACSL4	HGNC:3571	Inhibition of Acyl-CoA Synthetase Long-Chain Family Member 4 Suppresses Ferroptosis After Stroke.	Mice	ACSL4 :+: Ferroptosis	Validated	0	_NA_	O60488	33889074	_NA_	2022-04-17	FerrDb team	gene with protein product
Ferroptosis	CPEB1	HGNC:21744	CPEB1 enhances erastin-induced ferroptosis in gastric cancer cells by suppressing twist1 expression.	Human	CPEB1 :-: TWIST1, TWIST1 :+: GPX4, GPX4 :-: Ferroptosis	Validated	0	_NA_	Q9BZB8	34184391	_NA_	2022-04-18	FerrDb team	gene with protein product
Ferroptosis	COX4I2	HGNC:16232	Our research illustrated that the knockdown of Cox4i2 suppresses HHV7-induced RSC96 cell ferroptosis as well as apoptosis via the ERK signalling pathway.	Rat	COX4I2 :+: Ferroptosis	Validated	0	_NA_	Q96KJ9	34026834	_NA_	2022-04-18	FerrDb team	gene with protein product
Ferroptosis	lncRNA AABR07017145.1	_NA_	Importantly, we found that lncRNA AAB sponged and sequestered miR-30b-5p to induce the imbalance of MMP9/TIMP1, which enhanced the activation of transferrin receptor 1 (TFR-1) and then eventually led to the ferroptosis of CMECs.	Rat	lncRNA AABR07017145.1 :-: MiR-30b-5p, MiR-30b-5p :-: TIMP1, TIMP1 :+: Ferroptosis	Validated	0	_NA_	_NA_	34938604	lncRNA AAB in article.	2022-04-25	FerrDb team	RNA, long non-coding
Ferroptosis	TIMP1	HGNC:11820	Silencing TIMP1 inhibits CMEC ferroptosis by downregulation of TFR-1.	Rat	TIMP1 :+: TFR-1, TFR-1 :+: Ferroptosis	Validated	0	_NA_	P01033	34938604	_NA_	2022-04-25	FerrDb team	gene with protein product
Ferroptosis	MIR15A	HGNC:31543	miR-15a-3p promotes ferroptosis through GPX4.	Human	MIR15A :-: GPX4, GPX4 :-: Ferroptosis	Validated	0	_NA_	_NA_	34727409	_NA_	2022-04-25	FerrDb team	RNA, micro
Ferroptosis	KDM6B	HGNC:29012	JMJD3 deficiency alleviates lipopolysaccharide鈥慽nduced acute lung injury by inhibiting alveolar epithelial ferroptosis in a Nrf2鈥慸ependent manner.	Human, mice	KDM6B :-: NRF2, NRF2 :-: Ferroptosis	Validated	0	_NA_	O15054	34542160	JMJD3 in article.	2022-04-25	FerrDb team	gene with protein product
Ferroptosis	NCOA4	HGNC:7671	Both in vivo and in vitro, NCOA4 deletion notably abrogated ferritinophagy caused by I/R injury and thus inhibited ferroptosis.	Mice	NCOA4 :+: Ferroptosis	Validated	0	_NA_	Q13772	34634471	_NA_	2022-04-25	FerrDb team	gene with protein product
Ferroptosis	GSK3B	HGNC:4617	GSK-3尾 knockdown suppresses erastin-induced ferroptosis.	Human	GSK3B :+: labile iron, labile iron :+: Ferroptosis	Validated	0	_NA_	P49841	34732689	_NA_	2022-04-25	FerrDb team	gene with protein product
Ferroptosis	IFNG	HGNC:5438	Interferon-纬 induces retinal pigment epithelial cell Ferroptosis by a JAK1-2/STAT1/SLC7A11 signaling pathway in Age-related Macular Degeneration.	Mice	IFNG :+: (JAK1-2/STAT1/SLC7A11), (JAK1-2/STAT1/SLC7A11) :+: Ferroptosis, IFNG :-: SLC40A1, SLC40A1 :-: Ferroptosis	Validated	0	_NA_	P01579	34741776	_NA_	2022-04-25	FerrDb team	gene with protein product
Ferroptosis	METTL14	HGNC:29330	METTL14 promotes doxorubicin-induced ferroptosis in cardiomyocytes.	Human, rat	METTL14 :+: KCNQ1OT1, KCNQ1OT1 :-: miR-7-5p, miR-7-5p :-: Ferroptosis	Validated	0	_NA_	Q9HCE5	34648132	_NA_	2022-05-05	FerrDb team	gene with protein product
Ferroptosis	CHAC1	HGNC:28680	CHAC1 promotes ferroptosis.	Human	CHAC1 :-: GSH, GSH :-: Ferroptosis	Validated	0	_NA_	Q9BUX1	34345279	_NA_	2022-05-05	FerrDb team	gene with protein product
Ferroptosis	MIB1	HGNC:21086	The E3 Ligase MIB1 Promotes Proteasomal Degradation of NRF2 and Sensitizes Lung Cancer Cells to Ferroptosis.	Human	MIB1 :-: NRF2, NRF2 :-: Ferroptosis	Validated	0	_NA_	Q86YT6	34670864	_NA_	2022-05-05	FerrDb team	gene with protein product
Ferroptosis	KDM5C	HGNC:11114	KDM5C suppresses tumorigenicity largely by promoting ferroptosis.	Human, mice	KDM5C :+: Ferroptosis	Validated	0	_NA_	P41229	34522206	_NA_	2022-05-09	FerrDb team	gene with protein product
Ferroptosis	ACSL4	HGNC:3571	Downregulation of ACSL4 inhibited sev-induced ferroptosis.	Human	ACSL4 :-: (AMPK/mTOR), (AMPK/mTOR) :-: Ferroptosis	Validated	0	_NA_	O60488	34734006	_NA_	2022-05-11	FerrDb team	gene with protein product
Ferroptosis	MEG3	HGNC:14575	Inhibition of Meg3 conferred protection to RBMVECs against OGD + HG-induced ferroptosis.	Mice	MEG3 :+: p53, p53 :-: GPX4, GPX4 :-: Ferroptosis	Validated	0	_NA_	_NA_	34587716	_NA_	2022-05-11	FerrDb team	RNA, long non-coding
Ferroptosis	CCDC6	HGNC:18782	The genetic depletion of CCDC6, by shCCDC6, made the NTERA-2 cells resistant to erastin-induced ferroptosis (Fig. 5 A).	Human, mice	CCDC6 :-: (xCT/SLC7A11), (xCT/SLC7A11) :-: Ferroptosis	Validated	0	_NA_	Q16204	34841108	_NA_	2022-05-11	FerrDb team	gene with protein product
Ferroptosis	ATF3	HGNC:785	Taken together, ATF3 contributes to brucine-induced glioma cell ferroptosis via increasing H2O2 and iron.	Human	ATF3 :+: NOX4, NOX4 :+: H2O2, H2O2 :+: Ferroptosis, ATF3 :+: SOD1, SOD1 :+: H2O2, H2O2 :+: Ferroptosis, ATF3 :-: SLC7A11, SLC7A11 :-: H2O2, H2O2 :+: Ferroptosis	Validated	0	_NA_	P18847	34112960	_NA_	2022-05-11	FerrDb team	gene with protein product
Ferroptosis	IREB2	HGNC:6115	IRP2 activation increases intracellular Fe+2 pool and sensitize cells to ferroptosis.	Human	IREB2 :+: Ferroptosis	Validated	0	_NA_	P48200	34039609	IRP2 in article.	2022-05-15	FerrDb team	gene with protein product
Ferroptosis	CFL1	HGNC:1874	Cofilin1 downregulation attenuates glutamate- and erastin-induced cell death.	Mice	CFL1 :+: Ferroptosis	Validated	0	_NA_	P23528	34657120	cofilin1 in article.	2022-05-16	FerrDb team	gene with protein product
Ferroptosis	ALOXE3	HGNC:13743	ALOXE3 knockdown renders GBM cells resistant to p53-induced ferroptosis.	Mice	ALOXE3 :+: Ferroptosis	Validated	0	_NA_	Q9BYJ1	33579899	_NA_	2022-05-24	FerrDb team	gene with protein product
Ferroptosis	MIR539	HGNC:32529	miR-539 activates the SAPK/JNK signaling pathway to promote ferropotosis in colorectal cancer by directly targeting TIPE.	Human	MIR539 :-: TIPE, TIPE :-: (SAPK/JNK), (SAPK/JNK) :-: GPX4, GPX4 :-: Ferroptosis	Validated	0	_NA_	_NA_	34601499	_NA_	2022-05-24	FerrDb team	RNA, micro
Ferroptosis	KMT2D	HGNC:7133	Mll4 deficiency impairs ferroptosis via rewired gene expression.	Mice	KMT2D :+: ALOX12, ALOX12 :+: Ferroptosis	Validated	0	_NA_	O14686	34890228	MLL4 in article.	2022-05-24	FerrDb team	gene with protein product
Ferroptosis	PTGS2	HGNC:9605	Simply a downstream marker of ferroptosis. The most upregulated gene in BJeLR cells upon treatment with either erastin or (1S, 3R)-RSL3, but ferroptotic cell death was not affected by inhibition of the enzyme.	Human	_NA_	Validated	0	_NA_	P35354	24439385	May promote ferroptosis.	2022-03-09	FerrDb team	gene with protein product
Ferroptosis	CHAC1	HGNC:28680	Up-regulated in erastin-treated samples. A useful pharmacodynamic marker of system Xc- inhibition.	Human	_NA_	Validated	0	_NA_	Q9BUX1	24844246	May promote ferroptosis.	2022-03-09	FerrDb team	gene with protein product
Ferroptosis	SLC40A1	HGNC:10909	Erastin-induced mRNA expression is upregulated in FANCD2-deficient cells.	Mice	_NA_	Validated	0	Used as a marker in this study but has been proved to be a suppressor (PMID 27441659).	Q9NP59	27773819	May promote ferroptosis.	2022-03-09	FerrDb team	gene with protein product
Ferroptosis	TF	HGNC:11740	Erastin-induced mRNA expression is upregulated in FANCD2-deficient cells.	Mice	_NA_	Validated	0	Used as a marker in this study but has been proved to be a driver (PMID 27441659).	P02787	27773819	May promote ferroptosis.	2022-03-09	FerrDb team	gene with protein product
Ferroptosis	TFRC	HGNC:11763	Erastin-induced mRNA expression is upregulated in FANCD2-deficient cells.	Mice	_NA_	Validated	0	Used as a marker in this study but has been proved to be a driver (PMID 27514700).	P02786	27773819	May promote ferroptosis.	2022-03-09	FerrDb team	gene with protein product
Ferroptosis	FTH1	HGNC:3976	Erastin-induced mRNA expression is downregulated in FANCD2-deficient cells.	Mice	_NA_	Validated	0	Used as a marker in this study but has been proved to be a suppressor (PMID 26403645).	P02794	27773819	May inhibit ferroptosis.	2022-03-09	FerrDb team	gene with protein product
Ferroptosis	GPX4	HGNC:4556	Erastin-induced mRNA expression is downregulated in FANCD2-deficient cells.	Mice	_NA_	Validated	0	Used as a marker in this study but has been proved to be a suppressor (PMID 25824823).	P36969	27773819	May inhibit ferroptosis.	2022-03-09	FerrDb team	gene with protein product
Ferroptosis	HSPB1	HGNC:5246	Erastin-induced mRNA expression is downregulated in FANCD2-deficient cells.	Mice	_NA_	Validated	0	Used as a marker in this study but has been proved to be a suppressor (PMID 25728673).	P04792	27773819	May inhibit ferroptosis.	2022-03-09	FerrDb team	gene with protein product
Ferroptosis	NFE2L2	HGNC:7782	Erastin-induced mRNA expression is downregulated in FANCD2-deficient cells.	Mice	_NA_	Validated	0	Used as a marker in this study but has been proved to be a suppressor (PMID 27015352).	Q16236	27773819	NRF2 in article. May inhibit ferroptosis.	2022-03-09	FerrDb team	gene with protein product
Ferroptosis	GPX4	HGNC:4556	Upregulated in DFO-induced resistance to ferroptosis.	Rat	_NA_	Validated	0	Inhibits ferroptosis but used as a marker in this study.	P36969	30539824	There is a corrigendum for this article.	2022-03-09	FerrDb team	gene with protein product
Ferroptosis	FTH1	HGNC:3976	The present study aimed to investigate mitochondrial respiration and ferritin function as biomarkers of ferroptosis sensitivity in HepG2 and HA22T/VGH HCC cell lines, both typifying highly- and poorly-differentiated stages of tumor development.	Human	_NA_	Validated	0	_NA_	P02794	33892112	H-ferritin in article.	2022-03-18	FerrDb team	gene with protein product
Ferroptosis	SLC7A11	HGNC:11059	Silencing of SLC7A11 sensitized HT-1080 cells to erastin-induced death, whereas transfection of HT-1080 cells with a plasmid encoding SLC7A11 conferred protection from erastin- and sulfasalazine-induced death.	Human	SLC7A11 :+: Cystine, Cystine :-: Ferroptosis	Validated	0	_NA_	Q9UPY5	22632970	_NA_	2020-12-31	FerrDb team	gene with protein product
Ferroptosis	GPX4	HGNC:4556	RNAi-mediated GPX4 knockdown induces ferroptosis.	Human, mice	GPX4 :-: Lipid ROS, Lipid ROS :+: Ferroptosis	Validated	0	_NA_	P36969	24439385	_NA_	2020-12-31	FerrDb team	gene with protein product
Ferroptosis	AKR1C1	HGNC:384	Up-regulated in DU-145 erastin-resistant clones. Participate in the detoxification of toxic lipid metabolites. May confer partial resistance to erastin by enhancing the detoxification of reactive aldehydes generated downstream of the oxidative destruction of the plasma membrane during ferroptosis.	Human	AKR1C1 :-: Ferroptosis	Validated	0	_NA_	Q04828	24844246	_NA_	2020-12-31	FerrDb team	gene with protein product
Ferroptosis	AKR1C2	HGNC:385	Up-regulated in DU-145 erastin-resistant clones. Participate in the detoxification of toxic lipid metabolites. May confer partial resistance to erastin by enhancing the detoxification of reactive aldehydes generated downstream of the oxidative destruction of the plasma membrane during ferroptosis.	Human	AKR1C2 :-: Ferroptosis	Validated	0	_NA_	P52895	24844246	_NA_	2020-12-31	FerrDb team	gene with protein product
Ferroptosis	AKR1C3	HGNC:386	Up-regulated in DU-145 erastin-resistant clones. Participate in the detoxification of toxic lipid metabolites. May confer partial resistance to erastin by enhancing the detoxification of reactive aldehydes generated downstream of the oxidative destruction of the plasma membrane during ferroptosis.	Human	AKR1C3 :-: Ferroptosis	Validated	0	_NA_	P42330	24844246	_NA_	2020-12-31	FerrDb team	gene with protein product
Ferroptosis	GPX4	HGNC:4556	Knockout of glutathione peroxidase 4 (Gpx4) causes cell death in a pathologically relevant form of ferroptosis. Knockdown renders cells more sensitive to ferroptosis-inducing agents.	Human, mice	GPX4 :-: Lipid ROS, Lipid ROS :+: Ferroptosis	Validated	0	_NA_	P36969	25402683	_NA_	2020-12-31	FerrDb team	gene with protein product
Ferroptosis	RB1	HGNC:9884	Rb knock-down cells exposed to sorafenib encounter ferroptosis. Lack of Rb sensitized HCC cells to the induction of ferroptosis.	Human, mice	RB1 :-: Ferroptosis	Validated	0	_NA_	P06400	25444922	_NA_	2020-12-31	FerrDb team	gene with protein product
Ferroptosis	HSPB1	HGNC:5246	Knockdown of HSF1 and HSPB1 enhances erastin-induced ferroptosis, whereas heat shock pretreatment and overexpression of HSPB1 inhibits erastin-induced ferroptosis.	Human, mice	HSPB1 :-: Ferroptosis	Validated	0	_NA_	P04792	25728673	_NA_	2020-12-31	FerrDb team	gene with protein product
Ferroptosis	HSF1	HGNC:5224	Knockdown of HSF1 and HSPB1 enhances erastin-induced ferroptosis, whereas heat shock pretreatment and overexpression of HSPB1 inhibits erastin-induced ferroptosis.	Human, mice	HSF1 :-: Ferroptosis	Validated	0	_NA_	Q00613	25728673	_NA_	2020-12-31	FerrDb team	gene with protein product
Ferroptosis	SLC7A11	HGNC:11059	Overexpressed in human cancer specimens. Overexpression inhibits ROS-induced ferroptosis.	Human, mice	SLC7A11 :+: Cystine, Cystine :-: Ferroptosis	Validated	0	_NA_	Q9UPY5	25799988	_NA_	2020-12-31	FerrDb team	gene with protein product
Ferroptosis	GPX4	HGNC:4556	Ex vivo, Gpx4-deficient T cells rapidly accumulated membrane lipid peroxides and concomitantly underwent cell death driven by ferroptosis.	Mice	GPX4 :-: Ferroptosis	Validated	0	_NA_	P36969	25824823	_NA_	2020-12-31	FerrDb team	gene with protein product
Ferroptosis	GCLC	HGNC:4311	RNAi knockdown sensitized cell death induced by cystine starvation.	Mice	GCLC :+: GSH, GSH :-: Ferroptosis	Validated	0	_NA_	P48506	26166707	_NA_	2020-12-31	FerrDb team	gene with protein product
Ferroptosis	SLC7A11	HGNC:11059	Overexpression of SLC7A11 considerably abrogated ferroptosis.	Human	SLC7A11 :-: Ferroptosis	Validated	0	_NA_	Q9UPY5	26218928	_NA_	2020-12-31	FerrDb team	gene with protein product
Ferroptosis	NFE2L2	HGNC:7782	NRF2 plays a central role in protecting hepatocellular carcinoma (HCC) cells against ferroptosis	Human, mice	NFE2L2 :+: (NQO1/HMOX1/FTH1), (NQO1/HMOX1/FTH1) :-: Ferroptosis	Validated	0	_NA_	Q16236	26403645	NRF2 in article	2020-12-31	FerrDb team	gene with protein product
Ferroptosis	SQSTM1	HGNC:11280	The interaction between p62 and Keap1 increased following erastin and sorafenib treatment. Knockdown of p62 suppressed NRF2 expression and promoted growth inhibition with increased ferroptotic events including GSH depletion, lipid ROS production, and an increase of iron levels.	Human, mice	SQSTM1 :-: KEAP1, KEAP1 :-: NFE2L2, NFE2L2 :-: Ferroptosis	Validated	0	_NA_	Q13501	26403645	p62 in article.	2020-12-31	FerrDb team	gene with protein product
Ferroptosis	NQO1	HGNC:2874	Knockdown of p62, quinone oxidoreductase鈥?, heme oxygenase鈥?, and ferritin heavy chain鈥? by RNA interference in HCC cells promoted ferroptosis in response to erastin and sorafenib.	Human, mice	NQO1 :-: Ferroptosis	Validated	0	_NA_	P15559	26403645	_NA_	2020-12-31	FerrDb team	gene with protein product
Ferroptosis	HMOX1	HGNC:5013	Knockdown of p62, quinone oxidoreductase鈥?, heme oxygenase鈥?, and ferritin heavy chain鈥? by RNA interference in HCC cells promoted ferroptosis in response to erastin and sorafenib.	Human, mice	HMOX1 :-: Ferroptosis	Validated	0	Article (PMID 26405158) suggests it a driver.	P09601	26403645	HO1 in article	2020-12-31	FerrDb team	gene with protein product
Ferroptosis	FTH1	HGNC:3976	Knockdown of p62, quinone oxidoreductase鈥?, heme oxygenase鈥?, and ferritin heavy chain鈥? by RNA interference in HCC cells promoted ferroptosis in response to erastin and sorafenib.	Human, mice	FTH1 :-: Ferroptosis	Validated	0	_NA_	P02794	26403645	_NA_	2020-12-31	FerrDb team	gene with protein product
Ferroptosis	MUC1	HGNC:7508	MUC1-C (C-terminal subunit) blocks erastin-induced ferroptosis and induces increases in GSH.	Human	MUC1 :+: System Xc-, System Xc- :+: GSH, GSH :-: Ferroptosis	Validated	0	_NA_	P15941	26930718	_NA_	2020-12-31	FerrDb team	gene with protein product
Ferroptosis	SLC3A2	HGNC:11026	Required for in vitro cell survival because of its role in protecting cells from ferroptosis.	Mice	SLC3A2 :+: System Xc-, System Xc- :-: Ferroptosis	Validated	0	_NA_	P08195	26945935	CD98hc in article	2020-12-31	FerrDb team	gene with protein product
Ferroptosis	MT1G	HGNC:7399	A negative regulator of ferroptosis in HCC cells. Knockdown of MT鈥?G by RNA interference increases glutathione depletion and lipid peroxidation, which contributes to sorafenib鈥恑nduced ferroptosis.	Human, mice	MT1G :-: Ferroptosis	Validated	0	_NA_	P13640	27015352	MT鈥?G in article	2020-12-31	FerrDb team	gene with protein product
Ferroptosis	NFE2L2	HGNC:7782	Required for sorafenib鈥恑nduced expression of MT鈥?G which is a ferroptosis suppressor.	Human	NFE2L2 :+: MT1G, MT1G :-: Ferroptosis	Deduced	0	Its ability to induce MT1G was validated, but its role in ferroptosis needs validation.	Q16236	27015352	NRF2 in article	2020-12-31	FerrDb team	gene with protein product
Ferroptosis	SLC40A1	HGNC:10909	Involved in siramesine and lapatinib-induced ferroptotic cell death. Its expression is decreased after treatment with siramesine alone or in combination with lapatinib. Overexpression FPN resulted in decreased ROS and cell death whereas knockdown of FPN increased cell death after siramesine and lapatinib treatment.	Human	SLC40A1 :-: Lipid ROS, Lipid ROS :+: Ferroptosis	Validated	0	_NA_	Q9NP59	27441659	Ferroportin-1 (FPN) in article	2020-12-31	FerrDb team	gene with protein product
Ferroptosis	SLC7A11	HGNC:11059	Knockdown increased cell death.	Human	SLC7A11 :+: GSH, GSH :-: Ferroptosis	Validated	0	_NA_	Q9UPY5	27441659	_NA_	2020-12-31	FerrDb team	gene with protein product
Ferroptosis	GPX4	HGNC:4556	Knockdown increased cell death.	Human	GPX4 :-: Ferroptosis	Validated	0	_NA_	P36969	27441659	_NA_	2020-12-31	FerrDb team	gene with protein product
Ferroptosis	SLC7A11	HGNC:11059	Inhibition induces ferroptosis. Silencing of the SLC7A11 gene increases the cisplatin sensitivity of resistant HNC cells.	Human, mice	SLC7A11 :-: Ferroptosis	Validated	0	_NA_	Q9UPY5	27477897	_NA_	2020-12-31	FerrDb team	gene with protein product
Ferroptosis	CISD1	HGNC:30880	Genetic inhibition of CISD1 contributes to erastin-induced ferroptosis. Stabilization of the iron sulfur cluster of CISD1 inhibits ferroptosis.	Human	CISD1 :-: Mitochondrial lipid ROS, Mitochondrial lipid ROS :+: Ferroptosis	Validated	0	_NA_	Q9NZ45	27510639	_NA_	2020-12-31	FerrDb team	gene with protein product
Ferroptosis	SLC7A11	HGNC:11059	Elevated levels of expression are resistant to erastin-induced ferroptosis. Repression of SLC7A11 expression by p53 sensitized cells to undergo erastin-induced ferroptosis.	Human	SLC7A11 :-: Ferroptosis	Validated	0	_NA_	Q9UPY5	27705786	_NA_	2020-12-31	FerrDb team	gene with protein product
Ferroptosis	FANCD2	HGNC:3585	Inhibits erastin-induced ferroptosis. Plays a novel role in the negative regulation of ferroptosis.	Mice	FANCD2 :-: Ferroptosis	Validated	0	_NA_	Q9BXW9	27773819	_NA_	2020-12-31	FerrDb team	gene with protein product
Ferroptosis	GPX4	HGNC:4556	Protects lipid peroxidation. Cell damage induced by GPx4 ablation is involved in ferroptosis.	Human	GPX4 :-: LDH, LDH :+: Ferroptosis	Validated	0	_NA_	P36969	27964880	_NA_	2020-12-31	FerrDb team	gene with protein product
Ferroptosis	NFE2L2	HGNC:7782	Nrf2 activation contributes to the resistance of HNCs to artesunate-induced ferroptosis. Nrf2 inhibition sensitizes head and neck cancer cells to artesunate-induced ferroptosis.	Mice	NFE2L2 :-: Ferroptosis	Validated	0	_NA_	Q16236	28012440	NRF2 in article	2020-12-31	FerrDb team	gene with protein product
Ferroptosis	FTMT	HGNC:17345	Overexpression significantly inhibited erastin-induced ferroptosis.	Mice, fly	FTMT :-: Labile iron pool, Labile iron pool :+: Ferroptosis	Validated	0	_NA_	Q8N4E7	28066232	_NA_	2020-12-31	FerrDb team	gene with protein product
Ferroptosis	HSPA5	HGNC:5238	Negatively regulates ferroptosis. Suppression of HSPA5 expression increased erastin-induced death. Overexpressed HSPA5 inhibited erastin-induced ferroptotic cell death.	Human, mice	HSPA5 :+: GPX4, GPX4 :-: Lipid ROS, Lipid ROS :+: Ferroptosis	Validated	0	_NA_	P11021	28130223	_NA_	2020-12-31	FerrDb team	gene with protein product
Ferroptosis	ATF4	HGNC:786	Inhibition of ATF4 expression increased erastin-induced cell death. ATF4 results in the induction of HSPA5, which in turn protects against GPX4 protein degradation and subsequent ferroptosis.	Human	ATF4 :+: HSPA5, HSPA5 :+: GPX4, GPX4 :-: Lipid ROS, Lipid ROS :+: Ferroptosis	Validated	0	_NA_	P18848	28130223	_NA_	2020-12-31	FerrDb team	gene with protein product
Ferroptosis	SLC7A11	HGNC:11059	Slc7a11 deletion increases susceptibility to iron overload-induced ferroptosis.	Mice	SLC7A11 :-: Ferroptosis	Validated	0	_NA_	Q9UPY5	28195347	_NA_	2020-12-31	FerrDb team	gene with protein product
Ferroptosis	GPX4	HGNC:4556	Ferroptosis drives neurodegeneration in Gpx4BIKO mice.	Mice	GPX4 :-: Ferroptosis	Validated	0	_NA_	P36969	28212525	_NA_	2020-12-31	FerrDb team	gene with protein product
Ferroptosis	GPX4	HGNC:4556	Downregulation conferred increased sensitivity to ferroptosis following cystine deprivation.	Human	GPX4 :-: Lipid ROS, Lipid ROS :+: Ferroptosis	Validated	0	_NA_	P36969	28297659	_NA_	2020-12-31	FerrDb team	gene with protein product
Ferroptosis	HMOX1	HGNC:5013	Demonsrates antiferroptotic role. HO-1 deficiency promotes erastin-induced ferroptosis.	Mice	HMOX1 :-: Ferroptosis	Validated	0	Article (PMID 26405158) suggests it a driver.	P09601	28515173	HO-1 in article	2020-12-31	FerrDb team	gene with protein product
Ferroptosis	ATF4	HGNC:786	ATF4 expression induces acquired cell death resistance. ATF4 knockdown renders cells susceptible for ferroptosis.	Human	ATF4 :+: xCT, xCT :-: Lipid ROS, Lipid ROS :+: Ferroptosis	Validated	0	_NA_	P18848	28553953	_NA_	2020-12-31	FerrDb team	gene with protein product
Ferroptosis	NFE2L2	HGNC:7782	Nrf2 over expression promotes resistance to ferroptosis.	Human, rat	NFE2L2 :+: xCT, xCT :-: Lipid ROS, Lipid ROS :+: Ferroptosis	Validated	0	_NA_	Q16236	28805788	Nrf2 in article	2020-12-31	FerrDb team	gene with protein product
Ferroptosis	TP53	HGNC:11998	Inhibits ferroptosis in human colorectal cancer (CRC) cells. Loss of TP53 restored erastin sensitivity. Inhibits cell death induction by erastin in human CRC cells.	Human, mice	TP53 :+: Nucleus DPP4, Nucleus DPP4 :+: SLC7A11, SLC7A11 :-: Ferroptosis	Validated	0	Promotes ferroptosis via a transcription-dependent mechanism in non-CRC cells.	P04637	28813679	_NA_	2020-12-31	FerrDb team	gene with protein product
Ferroptosis	SLC7A11	HGNC:11059	Knockdown sensitized cells to erastin.	Human	SLC7A11 :-: Ferroptosis	Validated	0	_NA_	Q9UPY5	28813679	_NA_	2020-12-31	FerrDb team	gene with protein product
Ferroptosis	HELLS	HGNC:4861	LSH inhibits ferroptosis by decreasing the intracellular levels of iron and lipid ROS.	Human, mice	HELLS :+: GLUT1, HELLS :+: SCD, HELLS :+: FADS2, GLUT1 :-: Ferroptosis, SCD :-: Ferroptosis, FADS2 :-: Ferroptosis	Validated	0	_NA_	Q9NRZ9	28900510	LSH in article	2020-12-31	FerrDb team	gene with protein product
Ferroptosis	SCD	HGNC:10571	Depletion of the SCD1 and FADS2 metabolic genes induces ferroptosis.	Human	SCD :-: Ferroptosis	Validated	0	_NA_	O00767	28900510	SCD1 in article	2020-12-31	FerrDb team	gene with protein product
Ferroptosis	FADS2	HGNC:3575	Depletion of the SCD1 and FADS2 metabolic genes induces ferroptosis.	Human	FADS2 :-: Ferroptosis	Validated	0	_NA_	O95864	28900510	_NA_	2020-12-31	FerrDb team	gene with protein product
Ferroptosis	SRC	HGNC:11283	Src-STAT3 activation renders the cell unable to undergo to ferroptosis. Src inhibition decreased cell viability significantly, and that loss of viability was rescued by ferroptosis inhibitors.	Human	SRC :+: STAT3, STAT3 :-: ACSL4, ACSL4 :+: Ferroptosis	Validated	0	_NA_	P12931	28972104	_NA_	2020-12-31	FerrDb team	gene with protein product
Ferroptosis	STAT3	HGNC:11364	Src-STAT3 activation renders the cell unable to undergo to ferroptosis.	Human	STAT3 :-: ACSL4, ACSL4 :+: Ferroptosis	Validated	0	_NA_	P40763	28972104	_NA_	2020-12-31	FerrDb team	gene with protein product
Ferroptosis	NFE2L2	HGNC:7782	ARF-mediated ferroptosis was largely abrogated by co-expression of NRF2.	Human, mice	NFE2L2 :+: SLC7A11, SLC7A11 :-: Ferroptosis	Validated	0	_NA_	Q16236	28985506	NRF2 in article	2020-12-31	FerrDb team	gene with protein product
Ferroptosis	PML	HGNC:9113	PML expression turned cells highly resistant to ferroptosis.	Human	PML :-: Ferroptosis	Validated	0	_NA_	P29590	29081404	_NA_	2020-12-31	FerrDb team	gene with protein product
Ferroptosis	MTOR	HGNC:3942	Necessary and sufficient to protect cardiomyocyte cells against ferroptotic cell death. mTOR overexpression suppressed ferroptotic cell death, whereas mTOR deletion exaggerated cell death.	Mice	MTOR :-: Ferroptosis	Validated	0	_NA_	P42345	29127238	_NA_	2020-12-31	FerrDb team	gene with protein product
Ferroptosis	NFS1	HGNC:15910	Suppression of NFS1 cooperates with inhibition of cysteine transport to trigger ferroptosis in vitro and slow tumour growth. Suppression of NFS1 predisposes cancer cells to ferroptosis.	Human	NFS1 :-: TFRC, TFRC :+: Ferroptosis	Validated	0	_NA_	Q9Y697	29168506	_NA_	2020-12-31	FerrDb team	gene with protein product
Ferroptosis	TP63	HGNC:15979	Delta Np63 alpha can inhibit ferroptosis independent of p53. Overexpression protects cells from ferroptosis-inducing agents.	Human	TP63 :-: Ferroptosis	Validated	0	_NA_	Q9H3D4	29212036	Delta Np63 alpha in article	2020-12-31	FerrDb team	gene with protein product
Ferroptosis	SLC7A11	HGNC:11059	Overexperession of SLC7A11 attenuated BAY-inhibited cell viability by ferroptosis.	Human	SLC7A11 :-: Ferroptosis	Validated	0	_NA_	Q9UPY5	29274359	_NA_	2020-12-31	FerrDb team	gene with protein product
Ferroptosis	TP53	HGNC:11998	p53 stabilization suppresses ferroptosis. p53 suppresses metabolic stress-induced ferroptosis.	Human	TP53 :+: CDKN1A, CDKN1A :+: GSH, GSH :-: Lipid ROS, Lipid ROS :+: Ferroptosis	Validated	0	Found to promote ferroptosis by other studies.	P04637	29346757	p53 in article	2020-12-31	FerrDb team	gene with protein product
Ferroptosis	CDKN1A	HGNC:1784	Required to to suppress ferroptosis.	Human	CDKN1A :+: GSH, GSH :-: Lipid ROS, Lipid ROS :+: Ferroptosis	Validated	0	_NA_	P38936	29346757	Encoding p21	2020-12-31	FerrDb team	gene with protein product
Ferroptosis	MIR137	HGNC:31523	Suppresses ferroptosis both in vitro and in vivo.	Human, mice	MIR137 :-: SLC1A5, SLC1A5 :+: Glutaminolysis, Glutaminolysis :+: Lipid ROS, Lipid ROS :+: Ferroptosis	Validated	0	_NA_	_NA_	29348676	_NA_	2020-12-31	FerrDb team	RNA, micro
Ferroptosis	SLC40A1	HGNC:10909	Overexpression of Fpn inhibited ferroptosis.	Mice	SLC40A1 :-: Lipid ROS, Lipid ROS :+: Ferroptosis	Validated	0	_NA_	Q9NP59	29436589	Fpn in article	2020-12-31	FerrDb team	gene with protein product
Ferroptosis	GPX4	HGNC:4556	Activation blocked ferroptosis.	Mice	GPX4 :-: Lipid ROS, Lipid ROS :+: Ferroptosis	Validated	0	_NA_	P36969	29436589	_NA_	2020-12-31	FerrDb team	gene with protein product
Ferroptosis	GPX4	HGNC:4556	GPX4-overexpressing cells were resistant to reactive oxygen species-induced cell death. Conversely, GPX4-knockdown cells were sensitive to reactive oxygen species-induced cell death.	Human	GPX4 :-: 8-OHdG, 8-OHdG :+: Ferroptosis	Deduced	0	The authors did not determine wether the ROS-induced cell death is related to ferroptosis or not.	P36969	29463878	_NA_	2020-12-31	FerrDb team	gene with protein product
Ferroptosis	ENPP2	HGNC:3357	Overexpression modestly promotes migration and proliferation and significantly inhibits erastin-induced ferroptosis.	Rat	ENPP2 :-: Ferroptosis	Validated	0	_NA_	Q13822	29551679	_NA_	2020-12-31	FerrDb team	gene with protein product
Ferroptosis	VDAC2	HGNC:12672	Overexpression could partially protect cells from ferroptosis.	Human	VDAC2 :-: Ferroptosis	Validated	0	_NA_	P45880	29569437	_NA_	2020-12-31	FerrDb team	gene with protein product
Ferroptosis	FH	HGNC:3700	FH inactivation (FH-/- ) proves synthetic lethal with inducers of ferroptosis. FH-/- sensitizes cells to multiple ferroptosis inducers.	Human	FH :+: GPX4, GPX4 :-: Ferroptosis	Validated	0	_NA_	P07954	29917289	_NA_	2020-12-31	FerrDb team	gene with protein product
Ferroptosis	CISD2	HGNC:24212	Overexpression conferred resistance to ferroptosis. Inhibition blocked resistance to ferroptotic cell death.	Human	CISD2 :-: Lipid ROS, Lipid ROS :+: Ferroptosis	Validated	0	_NA_	Q8N5K1	29928961	_NA_	2020-12-31	FerrDb team	gene with protein product
Ferroptosis	SLC40A1	HGNC:10909	A negative regulator of ferroptosis by reducing intracellular iron concentration. Knockdown accelerates erastin-induced ferroptosis.	Human	SLC40A1 :-: Lipid ROS, Lipid ROS :+: Ferroptosis	Validated	0	_NA_	Q9NP59	29949159	Ferroportin in article	2020-12-31	FerrDb team	gene with protein product
Ferroptosis	MIR9-1	HGNC:31641	Overexpression of miR鈥? suppressed GOT1, which subsequently reduced ferroptosis. Suppression of miR鈥? increased the sensitivity of melanoma cells to ferroptosis inducers.	Human	MIR9 :-: GOT1, GOT1 :+: alpha KG, alpha KG :+: Lipid ROS, Lipid ROS :+: Ferroptosis	Validated	0	_NA_	_NA_	30035324	miR-9 in article	2020-12-31	FerrDb team	RNA, micro
Ferroptosis	MIR9-2	HGNC:31642	Overexpression of miR鈥? suppressed GOT1, which subsequently reduced ferroptosis. Suppression of miR鈥? increased the sensitivity of melanoma cells to ferroptosis inducers.	Human	MIR9 :-: GOT1, GOT1 :+: alpha KG, alpha KG :+: Lipid ROS, Lipid ROS :+: Ferroptosis	Validated	0	_NA_	_NA_	30035324	miR-9 in article	2020-12-31	FerrDb team	RNA, micro
Ferroptosis	MIR9-3	HGNC:31646	Overexpression of miR鈥? suppressed GOT1, which subsequently reduced ferroptosis. Suppression of miR鈥? increased the sensitivity of melanoma cells to ferroptosis inducers.	Human	MIR9 :-: GOT1, GOT1 :+: alpha KG, alpha KG :+: Lipid ROS, Lipid ROS :+: Ferroptosis	Validated	0	_NA_	_NA_	30035324	miR-9 in article	2020-12-31	FerrDb team	RNA, micro
Ferroptosis	CBS	HGNC:1550	Inhibition triggers ferroptosis in hepatocellular carcinoma.	Human, mice	CBS :-: Ferroptosis	Validated	0	_NA_	P35520	30258181	_NA_	2020-12-31	FerrDb team	gene with protein product
Ferroptosis	NFE2L2	HGNC:7782	Associated with resistance to ferroptosis. Inhibition of Nrf2 sensitized cells to ferroptosis.	Human, mice	NFE2L2 :+: FTH1, FTH1 :-: Ferroptosis, NFE2L2 :+: FPN, FPN :-: Ferroptosis, NFE2L2 :+: HO-1, HO-1 :-: Ferroptosis	Validated	0	_NA_	Q16236	30339884	Nrf2 in article	2020-12-31	FerrDb team	gene with protein product
Ferroptosis	SQSTM1	HGNC:11280	Inhibition of the p62 gene significantly reduced cell viability and increased cellular lipid ROS levels in HN3R cells; this was reversed by treatment with ferrostatin-1, a ferroptosis inducer.	Human	SQSTM1 :+: NFE2L2, NFE2L2 :+: FTH1, FTH1 :-: Ferroptosis, NFE2L2 :+: FPN, FPN :-: Ferroptosis, NFE2L2 :+: HO-1, HO-1 :-: Ferroptosis	Validated	0	Not test cell death or cell viability.	Q13501	30339884	p62 in article.	2020-12-31	FerrDb team	gene with protein product
Ferroptosis	GPX4	HGNC:4556	Overexpression GPX4 resulted in decreased cell death after RSL3 treatment. Moreover, this effect was able to be reversed by overexpression of GPX4.	Human	GPX4 :-: Ferroptosis	Validated	0	_NA_	P36969	30524291	_NA_	2020-12-31	FerrDb team	gene with protein product
Ferroptosis	ISCU	HGNC:29882	Over expression significantly attenuated DHA induced ferroptosis.	Human	ISCU :+: GSH, GSH :-: Ferroptosis	Validated	0	_NA_	Q9H1K1	30557609	_NA_	2020-12-31	FerrDb team	gene with protein product
Ferroptosis	FTH1	HGNC:3976	FTH reconstituted cells exhibited the reduced lipid peroxides content and restored the DHA-induced ferroptosis.	Human	FTH1 :-: Lipid ROS, Lipid ROS :+: Ferroptosis	Validated	0	_NA_	P02794	30557609	FTH in article	2020-12-31	FerrDb team	gene with protein product
Ferroptosis	ACSL3	HGNC:3570	Required for exogenous monounsaturated fatty acids to protect cells against ferroptosis. Negatively correlates with ferroptosis sensitivity.	Human	ACSL3 :-: Ferroptosis	Validated	0	_NA_	O95573	30686757	_NA_	2020-12-31	FerrDb team	gene with protein product
Ferroptosis	OTUB1	HGNC:23077	Inactivation promotes ferroptosis by down-regulating SLC7A11 levels. Overexpression is critical for tumor growth.	Human, mice	OTUB1 :+: SLC7A11, SLC7A11 :-: Ferroptosis	Validated	0	_NA_	Q96FW1	30709928	_NA_	2020-12-31	FerrDb team	gene with protein product
Ferroptosis	CD44	HGNC:1681	Knockdown sensitizes cells to ferroptosis.	Human	CD44 :+: SLC7A11, SLC7A11 :-: Ferroptosis	Validated	0	_NA_	P16070	30709928	_NA_	2020-12-31	FerrDb team	gene with protein product
Ferroptosis	LINC00336	HGNC:33813	Overexpression inhibits ferroptosis. Knockdown promotes ferroptosis.	Human	(LINC00336/ELAVL1) :-: Ferroptosis	Validated	0	_NA_	Q6ZUF6	30787392	_NA_	2020-12-31	FerrDb team	RNA, long non-coding
Ferroptosis	STAT3	HGNC:11364	Upregulated in ferroptosis resistant cells. Inhibition increases ferroptosis.	Human	STAT3 :-: Ferroptosis	Validated	0	_NA_	P40763	30811078	_NA_	2020-12-31	FerrDb team	gene with protein product
Ferroptosis	BRD4	HGNC:13575	Inhibition induces ferroptosis.	Human	BRD4 :-: Ferritinophagy, Ferritinophagy :+: Lipid ROS, Lipid ROS :+: Ferroptosis	Validated	0	_NA_	O60885	30988278	_NA_	2020-12-31	FerrDb team	gene with protein product
Ferroptosis	PRDX6	HGNC:16753	A negative regulator of ferroptotic cell death.	Human	PRDX6 :-: Lipid ROS, Lipid ROS :+: Ferroptosis	Validated	0	_NA_	P30041	31036877	_NA_	2020-12-31	FerrDb team	gene with protein product
Ferroptosis	MIR17	HGNC:31547	Protects endothelial HUVEC cells from erastin-induced ferroptosis. Overexpression significantly reduced erastin-induced growth inhibition and ROS generation of HUVEC cells.	Human	MIR17 :-: A20, A20 :+: ACSL4, ACSL4 :+: Lipid ROS, A20 :-: GPX4, GPX4 :-: Lipid ROS, Lipid ROS :+: Ferroptosis	Validated	0	_NA_	_NA_	31160087	miR-17-92 in article	2020-12-31	FerrDb team	RNA, micro
Ferroptosis	SCD	HGNC:10571	Inhibition of SCD1 induces ferroptotic cell death. Expression of SCD1 protects cells from ferroptosis.	Human, mice	SCD :+: CoQ10, CoQ10 :-: Ferroptosis	Validated	0	_NA_	O00767	31270077	SCD1 in article	2020-12-31	FerrDb team	gene with protein product
Ferroptosis	SESN2	HGNC:20746	Has cytoprotective effect against ferroptosis. In cells expressing Sesn2, erastin-induced cell death, ROS formation, and glutathione depletion were almost completely inhibited compared to that in control cells.	Human, mice	SESN2 :-: Lipid ROS, Lipid ROS :+: Ferroptosis	Validated	0	_NA_	P58004	31323261	Sesn2 in article	2020-12-31	FerrDb team	gene with protein product
Ferroptosis	NF2	HGNC:7773	Genetic inactivation of NF2 rendered cancer cells more sensitive to ferroptosis. Mediates cell density-dependent inhibition of ferroptosis.	Human, mice	NF2 :-: YAP, YAP :+: Ferroptosis	Validated	0	_NA_	P35240	31341276	Also known as merlin	2020-12-31	FerrDb team	gene with protein product
Ferroptosis	ARNTL	HGNC:701	Degration of the protein is critical for ferroptosis. Blocking ARNTL degradation diminished ferroptotic tumor cell death.	Human, mice	ARNTL :-: EGLN2, EGLN2 :-: HIF1A, HIF1A :-: Lipid ROS, Lipid ROS :+: Ferroptosis	Validated	0	_NA_	O00327	31355331	_NA_	2020-12-31	FerrDb team	gene with protein product
Ferroptosis	HIF1A	HGNC:4910	Destabilizing HIF1A facilitated ferroptotic tumor cell death.	Human, mice	HIF1A :-: Lipid ROS, Lipid ROS :+: Ferroptosis	Validated	0	_NA_	Q16665	31355331	_NA_	2020-12-31	FerrDb team	gene with protein product
Ferroptosis	JUN	HGNC:6204	O-GlcNAcylated c-Jun represents an obstructive factor to ferroptosis.	Human, mice	JUN :+: GSH, GSH :-: Ferroptosis, JUN :+: PSAT1, PSAT1 :-: Ferroptosis, JUN :+: CBS, CBS :-: Ferroptosis	Deduced	0	_NA_	P05412	31394193	c-Jun in article	2020-12-31	FerrDb team	gene with protein product
Ferroptosis	CA9	HGNC:1383	Inhibition induces ferroptosis.	Human	CA9 :-: Ferroptosis	Validated	0	_NA_	Q16790	31442913	_NA_	2020-12-31	FerrDb team	gene with protein product
Ferroptosis	HSPA5	HGNC:5238	Knockdown of GRP78 enhanced artesunate-induced ferroptosis of pancreatic cancer cells.	Human, mice	GRP78 :-: Lipid ROS, Lipid ROS :+: Ferroptosis	Validated	0	_NA_	P11021	31456633	GRP78 in article	2020-12-31	FerrDb team	gene with protein product
Ferroptosis	TMBIM4	HGNC:24257	Protects against ferroptosis in HCC cells. Inhibition increased ferroptotic cel death.	Human, mice	S1R :-: Ferroptosis	Validated	0	_NA_	Q9HC24	31507082	S1R in article	2020-12-31	FerrDb team	gene with protein product
Ferroptosis	HSPA5	HGNC:5238	Serves as a negative regulator of DHA-induced ferroptosis.	Human, mice	HSPA5 :+: GPX4, GPX4 :-: Ferroptosis	Predicted	0	_NA_	P11021	31519193	_NA_	2020-12-31	FerrDb team	gene with protein product
Ferroptosis	PLIN2	HGNC:248	An indispensable gene and protein in the suppression of ferroptosis caused by abnormal lipometabolism in gastric carcinoma.	Human, mice	PLIN2 :-: Ferroptosis	Screened	0	_NA_	Q99541	31520166	Also known as ADRP	2020-12-31	FerrDb team	gene with protein product
Ferroptosis	MIR212	HGNC:31589	Overexpression of miR-212-5p attenuated ferroptosis while downregulation of miR-212-5p promoted ferroptotic cell death.	Mice	(miR-212-5p/Ptgs2) :-: Ferroptosis	Validated	0	_NA_	_NA_	31533781	miR-212-5p in article	2020-12-31	FerrDb team	RNA, micro
Ferroptosis	Fer1HCH	_NA_	Reduced heavy chain levels caused severe mitochondrial defects and ferroptosis.	Drosophila	Fer1HCH :-: ROS, ROS :+: Ferroptosis	Predicted	0	_NA_	H1UUD2	31568497	_NA_	2020-12-31	FerrDb team	unknown
Ferroptosis	AIFM2	HGNC:21411	A glutathione-independent ferroptosis suppressor. Pharmacological targeting of FSP1 strongly synergizes with GPX4 inhibitors to trigger ferroptosis.	Human, mice	FSP1 :+: CoQ10, CoQ10 :-: Lipid ROS, Lipid ROS :+: Ferroptosis	Validated	0	_NA_	Q9BRQ8	31634899	FSP1 in article	2020-12-31	FerrDb team	gene with protein product
Ferroptosis	AIFM2	HGNC:21411	A potent ferroptosis-resistance factor. Positively correlates with ferroptosis resistance.	Human, mice	FSP1 :+: CoQ10, CoQ10 :-: Lipid ROS, Lipid ROS :+: Ferroptosis	Validated	0	_NA_	Q9BRQ8	31634900	FSP1 in article	2020-12-31	FerrDb team	gene with protein product
Ferroptosis	LAMP2	HGNC:6501	Knockdown promoted ferroptosis.	Human	LAMP2 :+: Cysteine, Cysteine :+: GSH, GSH :-: Lipid ROS, Lipid ROS :+: Ferroptosis	Validated	0	_NA_	P13473	31672277	_NA_	2020-12-31	FerrDb team	gene with protein product
Ferroptosis	ZFP36	HGNC:12862	ZFP36 plasmid impaired FBXW7 plasmid-induced HSC ferroptosis. Overexpression of Zfp36 impaired erastin- or sorafenib-induced ferroptosis.	Human, mice	ZFP36 :-: ATG16L1, ATG16L1 :+: Ferroptosis	Validated	0	_NA_	P26651	31679460	_NA_	2020-12-31	FerrDb team	gene with protein product
Ferroptosis	GPX4	HGNC:4556	Depletion or inhibition resulted in cell death by ferroptosis.	Human, mice, rat	GPX4 :-: Lipid ROS, Lipid ROS :+: Ferroptosis	Validated	0	_NA_	P36969	31685805	_NA_	2020-12-31	FerrDb team	gene with protein product
Ferroptosis	PROM2	HGNC:20685	Induced by ferroptotic stress and promotes resistance to ferroptotic cell death. Facilitates ferroptosis resistance in mammary epithelial and breast carcinoma cells.	Human	Prominin2 :+: Ferritin-containing MVB, Ferritin-containing MVB :-: Ferroptosis	Validated	0	_NA_	Q8N271	31735663	Prominin2 in article	2020-12-31	FerrDb team	gene with protein product
Ferroptosis	CHMP5	HGNC:26942	Ferroptosis activators increase ESCRT-III subunits (e.g., CHMP5 and CHMP6). Knockdown of CHMP5 or CHMP6 sensitizes human cancer cells to ferroptosis.	Human, mice	CHMP5 :-: Ferroptosis	Validated	0	_NA_	Q9NZZ3	31761326	_NA_	2020-12-31	FerrDb team	gene with protein product
Ferroptosis	CHMP6	HGNC:25675	Ferroptosis activators increase ESCRT-III subunits (e.g., CHMP5 and CHMP6). Knockdown of CHMP5 or CHMP6 sensitizes human cancer cells to ferroptosis.	Human, mice	CHMP6 :-: Ferroptosis	Validated	0	_NA_	Q96FZ7	31761326	_NA_	2020-12-31	FerrDb team	gene with protein product
Ferroptosis	AKR1C1	HGNC:384	Inhibition completely resensitizes resistant melanoma cells to ferroptosis execution.	Human	AKR1C1 :-: Lipid ROS, Lipid ROS :+: Ferroptosis	Validated	0	_NA_	Q04828	31780644	_NA_	2020-12-31	FerrDb team	gene with protein product
Ferroptosis	AKR1C2	HGNC:385	Inhibition completely resensitizes resistant melanoma cells to ferroptosis execution.	Human	AKR1C2 :-: Lipid ROS, Lipid ROS :+: Ferroptosis	Validated	0	_NA_	P52895	31780644	_NA_	2020-12-31	FerrDb team	gene with protein product
Ferroptosis	AKR1C3	HGNC:386	Inhibition completely resensitizes resistant melanoma cells to ferroptosis execution.	Human	AKR1C3 :-: Lipid ROS, Lipid ROS :+: Ferroptosis	Validated	0	_NA_	P42330	31780644	_NA_	2020-12-31	FerrDb team	gene with protein product
Ferroptosis	CBS	HGNC:1550	Knockdown in erastin-resistant cells caused ferroptotic cell death, while overexpression conferred ferroptosis resistance.	Human	CBS :+: Cystathionine, Cystathionine :+: Cysteine, Cysteine :+: GSH, GSH :-: Lipid ROS, Lipid ROS :+: Ferroptosis	Validated	0	_NA_	P35520	31819185	_NA_	2020-12-31	FerrDb team	gene with protein product
Ferroptosis	NFE2L2	HGNC:7782	Genetically repression of NRF2 enhanced ferroptosis susceptibility.	Human	NFE2L2 :+: CBS, CBS :+: Cystathionine, Cystathionine :+: Cysteine, Cysteine :+: GSH, GSH :-: Lipid ROS, Lipid ROS :+: Ferroptosis	Validated	0	_NA_	Q16236	31819185	NRF2 in article	2020-12-31	FerrDb team	gene with protein product
Ferroptosis	CAV1	HGNC:1527	Cav-1 deficiency aggravated ferroptosis. Short hairpin RNA of Cav-1 promoted ferroptosis, which was ameliorated by Cav-1 overexpression.	Human, mice	CAV-1 :+: xCT, xCT :+: GPX4, GPX4 :-: Ferroptosis, CAV-1 :-: RNS, RNS :+: Ferroptosis	Validated	0	_NA_	Q03135	31877357	Cav-1 in article	2020-12-31	FerrDb team	gene with protein product
Ferroptosis	GCH1	HGNC:4193	Gch1 overexpression and its downstream metabolites BH4/BH2 rescue from ferroptosis. Inhibition of GCH1 activity can sensitize resistant cancer cells to ferroptosis induction.	Human	GCH1 :+: Phospholipid, Phospholipid :-: Ferroptosis, GCH1 :+: CoQ10, CoQ10 :-: Lipid ROS, Lipid ROS :+: Ferroptosis	Validated	0	_NA_	P30793	31989025	_NA_	2021-05-15	FerrDb team	gene with protein product
Ferroptosis	SIRT3	HGNC:14931	These data indicate that inactivation of Sirt3 significantly sensitizes cells to p53-dependent ferroptosis upon ROS-induced stress.	Human	SIRT3 :-: Ferroptosis	Validated	0	_NA_	Q9NTG7	33377976	_NA_	2021-06-30	FerrDb team	gene with protein product
Ferroptosis	DAZAP1	HGNC:2683	Furthermore, DAZAP1 significantly reduced cellular sensitivity to sorafenib (SF), which had been proven to be an inducer of ferroptosis by targeting the system Xc鈭?	_NA_	(DAZAP1/SLC7A11) :-: Ferroptosis	Validated	0	Corrigendum	Q96EP5	33358859	_NA_	2021-07-02	FerrDb team	gene with protein product
Ferroptosis	PIR	HGNC:30048	Consequently, in cell cultures and xenograft mouse models, blocking PIR signaling enhances ferroptosis-mediated tumor growth suppression.	Human, mice	PIR :-: oxidative DNA damage, oxidative DNA damage :+: HMGB1, HMGB1 :+: ACSL4, ACSL4 :+: Ferroptosis	Validated	0	_NA_	O00625	33373853	_NA_	2021-07-02	FerrDb team	gene with protein product
Ferroptosis	GCLC	HGNC:4311	Non-canonical Glutamate-Cysteine Ligase Activity Protects against Ferroptosis	Human	GCLC :+: gamma-glutamyl-peptides, gamma-glutamyl-peptides :-: Glu, Glu :+: Ferroptosis	Validated	0	_NA_	P48506	33357455	_NA_	2021-07-09	FerrDb team	gene with protein product
Ferroptosis	FTL	HGNC:3999	Ferritin upregulation prevents ferroptosis by mediating P53 and SLC7A11 expression.	Rat	FTL :-: p53, FTL :-: SLC7A11, p53 :+: Ferroptosis, SLC7A11 :+: Ferroptosis	Validated	0	_NA_	P02792	33333054	Ferritin in article	2021-07-12	FerrDb team	gene with protein product
Ferroptosis	HCAR1	HGNC:4532	These observations support our hypothesis that HCAR1 and MCT1 are involved in the lactate-dependent ferroptosis resistance in tumor cells. Blocking the HCAR1/MCT1-Mediated Lactate Import Exacerbates Ferroptosis	Human, mice	(HCAR1/MCT1) :-: (AMP/ATP), (AMP/ATP) :+: AMPK, AMPK :-: SREBP1, SREBP1 :+: SCD1, SCD1 :-: Ferroptosis, (HCAR1/MCT1) :-: ACSL4, ACSL4 :+: Ferroptosis	Validated	0	_NA_	Q9BXC0	33296645	_NA_	2021-07-12	FerrDb team	gene with protein product
Ferroptosis	SLC16A1	HGNC:10922	These observations support our hypothesis that HCAR1 and MCT1 are involved in the lactate-dependent ferroptosis resistance in tumor cells. Blocking the HCAR1/MCT1-Mediated Lactate Import Exacerbates Ferroptosis	Human, mice	(HCAR1/MCT1) :-: (AMP/ATP), (AMP/ATP) :+: AMPK, AMPK :-: SREBP1, SREBP1 :+: SCD1, SCD1 :-: Ferroptosis, (HCAR1/MCT1) :-: ACSL4, ACSL4 :+: Ferroptosis	Validated	0	_NA_	P53985	33296645	MCT1 in article	2021-07-16	FerrDb team	gene with protein product
Ferroptosis	RRM2	HGNC:10452	RRM2 exerts an anti-ferroptotic role in liver cancer cells by sustaining GSH synthesis.	Human	RRM2 :+: GSS, GSS :+: GSH, GSH :-: Ferroptosis	Validated	0	_NA_	P31350	33372599	_NA_	2021-07-19	FerrDb team	gene with protein product
Ferroptosis	SCD	HGNC:10571	Genetic and Pharmacological Inhibition of SCD1 Prevents the Growth of STK11/KEAP1 Co-mutant Cells and Sensitizes Those Cells to Ferroptosis Induction.	Human	SCD :-: Ferroptosis	Validated	0	_NA_	O00767	33264619	SCD1 in article	2021-07-26	FerrDb team	gene with protein product
Ferroptosis	NR4A1	HGNC:7980	Pharmacological inhibition of NR4A1 promotes ferroptosis in pancreatic cancer cells	Human	NR4A1 :+: SCD1, SCD1 :-: Ferroptosis	Deduced	0	_NA_	P22736	33271455	_NA_	2021-08-02	FerrDb team	gene with protein product
Ferroptosis	PIK3CA	HGNC:8975	Notably, we found that cancer cells carrying PIK3CA activating mutation or PTEN deletion appeared to be more resistant to RSL3. These mutations lead to the activation of the oncogenic PI3K-AKT signaling pathway. Therefore, sustained activation of the PI3K-AKT-mTOR pathway protects cancer cells from ferroptotic cell death.	Human	PIK3CA :+: PI3K-AKT pathway, PI3K-AKT pathway :-: Ferroptosis	Deduced	0	_NA_	P42336	33229547	_NA_	2021-08-02	FerrDb team	gene with protein product
Ferroptosis	RPTOR	HGNC:30287	mTORC1, Instead of mTORC2, Suppresses Ferroptosis. short-hairpin RNA (shRNA)-mediated silencing of RAPTOR (a component of mTORC1) but not that of RICTOR (a component of mTORC2) sensitized MDA-MB-453 and BT474 cells to RSL3.	Human	RAPTOR :+: mTORC1, mTORC1 :+: SREBP1, SREBP1 :+: SCD1, SCD1 :-: Ferroptosis	Deduced	0	_NA_	Q8N122	33229547	RAPTOR in article	2021-08-02	FerrDb team	gene with protein product
Ferroptosis	SREBF1	HGNC:11289	SREBP1 Protects Cells from Ferroptosis through SCD1 Activity.	Human	SREBP1 :+: SCD1, SCD1 :-: Ferroptosis	Validated	0	_NA_	P36956	33229547	SREBP1 in article	2021-08-02	FerrDb team	gene with protein product
Ferroptosis	SREBF2	HGNC:11290	The lipogenesis regulator SREBP2 directly induces transcription of the iron carrier Transferrin (TF), reducing intracellular iron pools, reactive oxygen species, and lipid peroxidation, thereby conferring resistance to inducers of ferroptosis.	Human	SREBP2 :+: TF, TF :-: ROS, ROS :+: Lipid peroxidation, Lipid peroxidation :+: Ferroptosis	Validated	0	_NA_	Q12772	33203734	SREBP2 in article	2021-08-06	FerrDb team	gene with protein product
Ferroptosis	FZD7	HGNC:4045	Conversely, FZD7 overexpression induced increased GPX4 mRNA and protein expression levels. FZD7 Marks a Cell Population Susceptible to GPX4 Inhibitors.	Human, mice	FZD7 :+: GPX4, GPX4 :-: Ferroptosis	Validated	0	_NA_	O75084	33172933	_NA_	2021-08-09	FerrDb team	gene with protein product
Ferroptosis	NFE2L2	HGNC:7782	In FRDA fibroblasts, both treatments promoted the nuclear translocation of Nrf2 (Fig. 5A) and the inhibition of redox imbalance and ferroptosis.	Mice	Nrf2 :-: ROS, ROS :+: Ferroptosis	Validated	0	_NA_	Q16236	33197769	Nrf2 in article	2021-08-18	FerrDb team	gene with protein product
Ferroptosis	NFE2L2	HGNC:7782	Up-regulating Nrf2 alleviated the diabetes related ferroptosis in kidneys.	Mice	Nrf2 :-: Ferroptosis	Validated	0	_NA_	Q16236	33152439	NRF2 in article	2021-08-21	FerrDb team	gene with protein product
Ferroptosis	P4HB	HGNC:8548	Knockdown of these target genes sensitized cells to known ferroptosis inducers, while PACMA31, a previously reported inhibitor of P4HB, directly induced ferroptosis and was highly synergistic with erastin.	Human	P4HB :-: ER stress, ER stress :+: Ferroptosis	Deduced	0	_NA_	P07237	33124817	_NA_	2021-08-21	FerrDb team	gene with protein product
Ferroptosis	NT5DC2	HGNC:25717	Knockdown of these target genes sensitized cells to known ferroptosis inducers, while PACMA31, a previously reported inhibitor of P4HB, directly induced ferroptosis and was highly synergistic with erastin.	_NA_	NT5DC2 :-: Ferroptosis	Deduced	0	_NA_	Q9H857	33124817	_NA_	2021-08-21	FerrDb team	gene with protein product
Ferroptosis	BCAT2	HGNC:977	Here, by using a high-throughput CRISPR/Cas9-based genetic screen in HepG2 hepatocellular carcinoma cells to search for metabolic proteins inhibiting ferroptosis, we identified a branched-chain amino acid aminotransferase 2 (BCAT2) as a novel suppressor of ferroptosis.	Human	BCAT2 :-: Ferroptosis	Validated	0	_NA_	O15382	33097833	_NA_	2021-08-23	FerrDb team	gene with protein product
Ferroptosis	HSF1	HGNC:5224	Altogether, HSF1 may function as a key defender against PA-induced ferroptosis in cardiomyocytes by maintaining cellular iron homeostasis and GPX4 expression.	Human, mice	HSF1 :-: Ferroptosis	Validated	0	_NA_	Q00613	33098823	_NA_	2021-08-27	FerrDb team	gene with protein product
Ferroptosis	PLA2G6	HGNC:9039	PLA2G6 Deficiency Sensitizes Trophoblasts to Ferroptosis.	Human, mice	PLA2G6 :-: Ferroptosis	Validated	0	_NA_	O60733	33087576	_NA_	2021-08-27	FerrDb team	gene with protein product
Ferroptosis	MIR424	HGNC:31881	In the present study, we show that miR-424-5p negatively regulates ferroptosis by directly targeting ACSL4 in ovarian cancer cells.	Human	miR-424-5p :-: ACSL4, ACSL4 :+: Ferroptosis	Validated	0	_NA_	_NA_	33038905	miR-424-5p in article	2021-08-30	FerrDb team	RNA, micro
Ferroptosis	PARK7	HGNC:16369	Therefore, our results further implied that the C terminus of DJ-1 mediates the suppression of ferroptosis, and when the C-terminal structure is destroyed, DJ-1 inhibition of ferroptosis is abolished.	Human, mice	PARK7 :-: Ferroptosis	Validated	0	_NA_	Q99497	33024240	DJ-1 in article	2021-09-01	FerrDb team	gene with protein product
Ferroptosis	FXN	HGNC:3951	Most importantly, frataxin deficiency enhanced ferroptosis driven by ethanol via evaluating the levels of lactate dehydrogenase, cell morphological changes, mitochondrial labile iron pool, and lipid peroxidation. Conversely, restoring frataxin alleviated the sensitivity to ferroptosis. In addition, frataxin overexpression mitigated the sensitivity of ethanol-induced ferroptosis in HepG2CYP2E1+/+.	Human	FXN :-: Lipid ROS, Lipid ROS :+: Ferroptosis	Validated	0	_NA_	Q16595	33017621	frataxin in article	2021-09-03	FerrDb team	gene with protein product
Ferroptosis	SUV39H1	HGNC:11479	Mechanistically, we discovered that siRNA knockdown or pharmacological inhibition of SUV39H1 induced iron accumulation and lipid peroxidation, leading to ferroptosis that disrupted ccRCC cell growth in vitro and in vivo.	Human	SUV39H1 :-: DPP4, DPP4 :+: Ferroptosis	Validated	0	_NA_	O43463	33643820	_NA_	2021-09-03	FerrDb team	gene with protein product
Ferroptosis	ATF2	HGNC:784	All these results suggested that ATF2 inhibited BETi-induced ferroptosis by increasing NRF2 expression.	Human	ATF2 :+: NRF2, NRF2 :-: Ferroptosis	Validated	0	_NA_	P15336	33008584	_NA_	2021-09-06	FerrDb team	gene with protein product
Ferroptosis	CDKN1A	HGNC:1784	While this study was performed in cancer cell lines, our results support the potential of p21 to aid in maintenance of healthy tissues by blocking the damage incurred due to ferroptosis.	Human	(p21/CDK2) :-: Ferroptosis	Predicted	0	_NA_	P38936	32979260	p21 in article	2021-09-06	FerrDb team	gene with protein product
Ferroptosis	FTH1	HGNC:3976	FTH1 Inhibits Ferroptosis Through Ferritinophagy in the 6-OHDA Model of Parkinson's Disease.	Rat	FTH1 :-: Ferroptosis	Validated	0	_NA_	P02794	32959272	_NA_	2021-09-08	FerrDb team	gene with protein product
Ferroptosis	NFE2L2	HGNC:7782	Nrf2 Upregulation Inhibits Ferroptosis and Plays a Protective Role in IIR-ALI.	Mice	Nrf2 :+: SLC7A11, SLC7A11 :+: Cystine, Cystine :+: GSH, GSH :+: GPX4, GPX4 :-: Lipid ROS, Lipid ROS :+: Ferroptosis	Validated	0	_NA_	Q16236	33014271	NRF2 in article	2021-09-10	FerrDb team	gene with protein product
Ferroptosis	STAT3	HGNC:11364	STAT3 Overexpression Upregulates SLC7A11 and Ameliorates OGD/R-Induced MLE12 Ferroptosis.	Mice	STAT3 :+: SLC7A11, SLC7A11 :+: Cystine, Cystine :+: GSH, GSH :+: GPX4, GPX4 :-: Lipid ROS, Lipid ROS :+: Ferroptosis	Validated	0	_NA_	P40763	33014271	_NA_	2021-09-10	FerrDb team	gene with protein product
Ferroptosis	ACOT1	HGNC:33128	Overexpression of Acot1 in cell lines showed noteworthy protection to ferroptosis, while the knock-down of Acot1 sensitized cardiomyocytes to ferroptosis by DIC.	Mice	ACOT1 :-: Ferroptosis	Validated	0	_NA_	Q86TX2	32934217	_NA_	2021-09-15	FerrDb team	gene with protein product
Ferroptosis	NFE2L2	HGNC:7782	Furthermore, Nfe2l2 (Nrf2) knockdown sensitized cells to ferroptotic cell death.	Rat	Nrf2 :+: SLC7A11, SLC7A11 :+: GSH, GSH :-: Ferroptosis, Nrf2 :+: GCL, GCL :+: GSH, GSH :-: Ferroptosis, Nrf2 :+: FTH1, FTH1 :-: Ferroptosis	Validated	0	_NA_	Q16236	32937103	Nrf2 in article	2021-09-15	FerrDb team	gene with protein product
Ferroptosis	ALDH3A2	HGNC:403	Thus, our results show that loss of Aldh3a2 induces ferroptotic cell death in leukemic cells and is synthetically lethal with GPX4 inhibtion.	Mice	ALDH3A2 :-: Ferroptosis	Validated	0	_NA_	P51648	32458004	Aldh3a2 in article	2021-09-17	FerrDb team	gene with protein product
Ferroptosis	NFE2L2	HGNC:7782	Nrf2 acivation inhibited seawater-induced ferroptosis in MLE-12 cells. Nrf2 deficiency aggravated lung injury and ferroptosis in mice induced by seawater drowning.	Mice	Nrf2 :-: Ferroptosis	Validated	0	_NA_	Q16236	32907551	Nrf2 in article	2021-09-17	FerrDb team	gene with protein product
Ferroptosis	STK11	HGNC:11389	Loss of function of the tumor suppressor LKB1 enhances sensitivity to ferroptosis in human non-small cell lung cancer cells.	Human	LKB1 :+: AMPK, AMPK :-: ACC1, ACC1 :+: FAS, FAS :+: Ferroptosis	Validated	0	_NA_	Q15831	32883948	LKB1 in article	2021-09-17	FerrDb team	gene with protein product
Ferroptosis	FNDC5	HGNC:20240	Serum irisin levels are decreased and negatively correlated with disease severity in patients with sepsis, and irisin treatment suppresses ferroptosis and restores mitochondrial function in experimental sepsis.	Human, mice	Irisin :-: Ferroptosis	Deduced	0	Irisin is a cleavage protein of fibronectin type III domain 5 (FNDC5).	Q8NAU1	32997405	Irisin in article	2021-09-26	FerrDb team	gene with protein product
Ferroptosis	CircIL4R	_NA_	CircIL4R knockdown impeded oncogenesis and expedited ferroptosis of HCC cells.	Human	CircIL4R :-: miR-541-3p, miR-541-3p :-: GPX4, GPX4 :-: Ferroptosis	Validated	0	_NA_	_NA_	32808701	CircIL4R in article	2021-09-27	FerrDb team	circular RNA
Ferroptosis	CDH1	HGNC:1748	CDH1 silencing or ZEB1 overexpression increased the susceptibility to ferroptosis, whereas CDH overexpression or ZEB1 silencing decreased the susceptibility, in vitro and in vivo.	Human, mice	CDH1 :-: Ferroptosis	Validated	0	_NA_	P12830	32896720	_NA_	2021-09-27	FerrDb team	gene with protein product
Ferroptosis	NFE2L2	HGNC:7782	NRF2 negatively regulates FOCAD expression. FOCAD enhances the sensitivity of NSCLC cells to the ferroptosis induced by cysteine deprivation, but not GPX4 inhibition.	Human	NFE2L2 :-: FOCAD, FOCAD :+: FAK, FAK :+: Ferroptosis	Validated	0	_NA_	Q16236	32898818	NRF2 in article	2021-10-08	FerrDb team	gene with protein product
Ferroptosis	MIR214	HGNC:31591	PVT1 silencing or miR-214 overexpression significantly reduced infarct size and suppressed ferroptosis in vivo.	Human, mice	MIR214 :-: PVT1, PVT1 :+: Ferroptosis	Validated	0	_NA_	_NA_	32827544	miR-214 in article	2021-10-13	FerrDb team	RNA, micro
Ferroptosis	NEDD4L	HGNC:7728	Here, we screened 571 UPS-related E1, E2, and E3 genes in a human pancreatic cancer cell line (PANC1) and identified the upregulation of NEDD4-like E3 ubiquitin protein ligase (NEDD4L) as a novel ferroptosis suppressor.	Human	NEDD4L :-: LTF, LTF :+: Ferroptosis	Validated	0	_NA_	Q96PU5	32811647	_NA_	2021-10-14	FerrDb team	gene with protein product
Ferroptosis	SQSTM1	HGNC:11280	Taken together, our results indicated that high p62 expression protects SH-SY5Y cells against 6-OHDA-induced ferroptosis.	Human	(SQSTM1/Keap1) :+: Nrf2, Nrf2 :-: Ferroptosis, (SQSTM1/Keap1) :+: HO-1, HO-1 :-: Ferroptosis	Validated	0	_NA_	Q13501	32770451	_NA_	2021-10-15	FerrDb team	gene with protein product
Ferroptosis	TF	HGNC:11740	Trf-LKO mice display iron-deficiency anemia, iron overload in tissues, and susceptibility to liver damage via ferroptosis.	Human, mice	TF :-: Ferroptosis	Validated	0	Recognized as a driver in other studies.	P02787	32374849	transferrin/Trf in article	2021-10-17	FerrDb team	gene with protein product
Ferroptosis	FTMT	HGNC:17345	FTMT and ferritin heavy chain (FTH) cooperated to protect macrophages from RSL-3-induced ferroptosis under hypoxia as this form of cell death is linked to iron metabolism. In hypoxic macrophages either FTMT or FTH was sufficient to pro_x0002_tect from ferroptosis	Human	FTMT :-: Ferroptosis	Validated	0	_NA_	Q8N4E7	32810738	_NA_	2021-10-28	FerrDb team	gene with protein product
Ferroptosis	BRD2	HGNC:1103	Inhibition of BET and the proteasome triggers ferroptosis cell death.	Human	BRD2 :-: Ferroptosis	Deduced	0	_NA_	P25440	32937365	_NA_	2021-10-28	FerrDb team	gene with protein product
Ferroptosis	BRD3	HGNC:1104	Inhibition of BET and the proteasome triggers ferroptosis cell death.	Human	BRD3 :-: Ferroptosis	Deduced	0	_NA_	Q15059聽(BRD3_HUMAN	32937365	_NA_	2021-10-28	FerrDb team	gene with protein product
Ferroptosis	BRD4	HGNC:13575	Inhibition of BET and the proteasome triggers ferroptosis cell death.	Human	BRD4 :-: Ferroptosis	Deduced	0	_NA_	O60885	32937365	_NA_	2021-10-28	FerrDb team	gene with protein product
Ferroptosis	BRDT	HGNC:1105	Inhibition of BET and the proteasome triggers ferroptosis cell death.	Human	BRDT :-: Ferroptosis	Deduced	0	_NA_	Q58F21	32937365	_NA_	2021-10-28	FerrDb team	gene with protein product
Ferroptosis	SCD	HGNC:10571	Collectively, this study demonstrated that SCD1 could promote tumor growth of gastric cancer cells and protect them from ferroptotic cell death.	Human, mice	SCD :+: SLC7A11, SLC7A11 :-: Ferroptosis, SCD :+: GPX4, GPX4 :-: Ferroptosis	Validated	0	_NA_	O00767	32726752	SCD1 in article	2021-11-04	FerrDb team	gene with protein product
Ferroptosis	SLC7A11	HGNC:11059	Furthermore, we found that SLC7A11 knockdown increased vulnerability of mature MO3.13 cells to ferroptosis.	Human	SLC7A11 :-: Ferroptosis	Validated	0	_NA_	Q9UPY5	32608563	_NA_	2021-11-05	FerrDb team	gene with protein product
Ferroptosis	DECR1	HGNC:2753	Collectively, these results suggest that DECR1 expression protect cells from oxidative stress and that DECR1 knockdown-induced cell death is primarily mediated by induction of ferroptosis.	Human	DECR1 :-: Lipid ROS, Lipid ROS :+: Ferroptosis	Validated	0	_NA_	Q16698	32686647	_NA_	2021-11-11	FerrDb team	gene with protein product
Ferroptosis	NFE2L2	HGNC:7782	Nrf2 inhibition promotes erastin鈥慽nduced ferroptosis.	Human	NFE2L2 :+: GSH, GSH :-: Ferroptosis	Validated	0	_NA_	Q16236	32642794	Nrf2 in article	2021-11-11	FerrDb team	gene with protein product
Ferroptosis	GPX4	HGNC:4556	Overexpression of GPX4 significantly reduced lipid peroxidation and cell death in the experimental SAH models both in vivo and in vitro.	Rat	GPX4 :-: Lipid ROS, Lipid ROS :+: Ferroptosis	Validated	0	_NA_	P36969	32634425	_NA_	2021-11-16	FerrDb team	gene with protein product
Ferroptosis	SLC7A11	HGNC:11059	Knockout of SLC7A11 facilitates the process of ferroptosis in colorectal CSCs.	Human	SLC7A11 :+: Cystine, Cystine :-: Ferroptosis, SLC7A11 :+: Glutathione, Glutathione :-: Ferroptosis, SLC7A11 :-: Lipid ROS, Lipid ROS :+: Ferroptosis	Validated	0	_NA_	Q9UPY5	32621966	_NA_	2021-11-17	FerrDb team	gene with protein product
Ferroptosis	NFE2L2	HGNC:7782	Nrf2 inhibits ferroptosis and protects against acute lung injury due to intestinal ischemia reperfusion via regulating SLC7A11 and HO-1.	Mice	NFE2L2 :+: SLC7A11, SLC7A11 :-: Ferroptosis, NFE2L2 :+: HO-1, HO-1 :-: Ferroptosis	Validated	0	_NA_	Q16236	32601262	Nrf2 in article.	2021-11-17	FerrDb team	gene with protein product
Ferroptosis	GLRX5	HGNC:20134	Inhibition of GLRX5 promotes ferroptotic cell death of HNC cells.	Human, mice	GLRX5 :-: Lipid ROS, Lipid ROS :+: Ferroptosis	Validated	0	_NA_	Q86SX6	32685019	_NA_	2021-11-20	FerrDb team	gene with protein product
Ferroptosis	GPX4	HGNC:4556	Glutathione peroxidase (GPX4) is critical for the reduction of toxic lipid hydroperoxides to their corresponding non-deleterious alcohols at the expense of reduced glutathione and thereby prevents cellular damage and induction of ferroptosis.	Human	GPX4 :-: Ferroptosis	Validated	0	_NA_	P36969	32577235	_NA_	2021-11-21	FerrDb team	gene with protein product
Ferroptosis	NCOA3	HGNC:7670	NCOA3 as a coactivator synergized with NR5A2 to prevent BETi induced ferroptosis.	Human	NCOA3 :-: Lipid ROS, Lipid ROS :+: Ferroptosis	Deduced	0	_NA_	Q9Y6Q9	32536370	_NA_	2021-11-26	FerrDb team	gene with protein product
Ferroptosis	NR5A2	HGNC:7984	NCOA3 as a coactivator synergized with NR5A2 to prevent BETi induced ferroptosis.	Human	NR5A2 :-: Lipid ROS, Lipid ROS :+: Ferroptosis	Deduced	0	_NA_	O00482	32536370	_NA_	2021-11-26	FerrDb team	gene with protein product
Ferroptosis	GPX4	HGNC:4556	GPX4 depletion induces autophagy-dependent ferroptosis.	Human	GPX4 :-: Lipid ROS, Lipid ROS :+: Ferroptosis	Validated	0	_NA_	P36969	32457486	_NA_	2021-11-30	FerrDb team	gene with protein product
Ferroptosis	MTOR	HGNC:3942	MTOR inhibitor induces GPX4 protein degradation. Interplay between MTOR and GPX4 signaling modulates autophagy dependent ferroptotic cancer cell death.	Human	MTOR :+: GPX4, GPX4 :-: Ferroptosis	Deduced	0	_NA_	P42345	32457486	_NA_	2021-12-01	FerrDb team	gene with protein product
Ferroptosis	PANX2	HGNC:8600	PANX2 Silencing Promotes Ferroptosis in PCa Cells.	Human	PANX2 :-: Fe2, Fe2 :+: Ferroptosis, PANX2 :-: MDA, MDA :+: Ferroptosis	Validated	0	_NA_	Q96RD6	32547072	_NA_	2021-12-01	FerrDb team	gene with protein product
Ferroptosis	RHEBP1	HGNC:10010	Rheb1 protects against cisplatin-induced tubular cell death and acute kidney injury via maintaining mitochondrial homeostasis.	Human, mice	RHEBP1 :-: Ferroptosis	Validated	0	Many studies revealed that apoptosis, necroptosis as well as ferroptosis all contribute to cisplatin-induced tubular cell death and AKI.	_NA_	32404875	Rheb1 in article.	2021-12-02	FerrDb team	pseudogene
Ferroptosis	TFAP2A	HGNC:11742	TFAP2A Inhibition Promotes Ferroptosis.	Human	TFAP2A :-: Fe2+, Fe2+ :+: Ferroptosis	Validated	0	_NA_	P05549	32432738	_NA_	2021-12-09	FerrDb team	gene with protein product
Ferroptosis	CP	HGNC:2295	Ceruloplasmin suppresses ferroptosis by regulating iron homeostasis in hepatocellular carcinoma cells.	Human	CP :-: Fe2+, Fe2+ :+: Ferroptosis, CP :-: Lipid ROS, Lipid ROS :+: Ferroptosis	Validated	0	_NA_	P00450	32283255	_NA_	2021-12-09	FerrDb team	gene with protein product
Ferroptosis	SLC7A11	HGNC:11059	Collectively, these data suggest that SLC7A11 inhibits the ferroptosis induced by IMCA.	Human	SLC7A11 :-: Lipid ROS, Lipid ROS :+: Ferroptosis	Validated	0	_NA_	Q9UPY5	32322334	_NA_	2021-12-15	FerrDb team	gene with protein product
Ferroptosis	ARF6	HGNC:659	Abrogation of ARF6 promotes RSL3-induced ferroptosis and mitigates gemcitabine resistance in pancreatic cancer cells.	Human	ARF6 :-: ACSL4, ACSL4 :+: Ferroptosis	Validated	0	_NA_	P62330	32368394	_NA_	2021-12-16	FerrDb team	gene with protein product
Ferroptosis	GDF15	HGNC:30142	GDF15 knockdown promotes erastin-induced ferroptosis by decreasing SLC7A11 expression.	Human	GDF15 :+: SLC7A11, SLC7A11 :-: Ferroptosis, GDF15 :+: System Xc-, System Xc- :-: Ferroptosis	Validated	0	_NA_	Q99988	32209255	_NA_	2021-12-17	FerrDb team	gene with protein product
Ferroptosis	ABHD12	HGNC:15868	Blockade of the lysophosphatidylserine lipase ABHD12 potentiates ferroptosis in cancer cells.	Human	ABHD12 :-: Ferroptosis	Validated	0	_NA_	Q8N2K0	32195565	_NA_	2021-12-17	FerrDb team	gene with protein product
Ferroptosis	PPP1R13L	HGNC:18838	iASPP overexpression inhibits ferroptosis, and iASPP knockdown promotes ferroptosis in vivo.	Mice	PPP1R13L :+: Nrf2, Nrf2 :-: Ferroptosis	Validated	0	_NA_	Q8WUF5	32203170	iASPP in article.	2021-12-19	FerrDb team	gene with protein product
Ferroptosis	TFAM	HGNC:11741	Zalcitabine-induced TFAM degradation promotes ferroptosis.	Human	TFAM :-: Ferroptosis	Validated	0	_NA_	Q00059	32186434	_NA_	2021-12-19	FerrDb team	gene with protein product
Ferroptosis	KDM3B	HGNC:1337	Overexpressed KDM3B prevents cells from Erastin-induced ferroptosis.	Human	KDM3B :+: SLC7A11, SLC7A11 :-: Ferroptosis	Validated	0	_NA_	Q7LBC6	32107878	_NA_	2021-12-20	FerrDb team	gene with protein product
Ferroptosis	RNF113A	HGNC:12974	RNF113A deficiency indeed potentiated the production of lipid ROS, which accumulate in cells undergoing ferroptosis, upon Cisplatin stimulation, as evidenced by the quantification of BODIPY-C11 staining.	Human	RNF113A :-: Lipid ROS, Lipid ROS :+: Ferroptosis	Validated	0	_NA_	O15541	32152280	_NA_	2021-12-20	FerrDb team	gene with protein product
Ferroptosis	PARK7	HGNC:16369	DJ-1 suppresses ferroptosis through preserving the activity of S-adenosyl homocysteine hydrolase.	Human	PARK7 :-: Lipid ROS, Lipid ROS :+: Ferroptosis, PARK7 :+: GSH, GSH :-: Ferroptosis, PARK7 :+: AHCY, AHCY :-: Ferroptosis	Validated	0	_NA_	Q99497	32144268	DJ-1 in article.	2021-12-21	FerrDb team	gene with protein product
Ferroptosis	AHCY	HGNC:343	Suppression of SAHH expression by RNA interference also promoted erastin-induced accumulation of lipid ROS (Fig. 5i, j), which phenocopied the DJ-1 KD effect.	Human	AHCY :-: Lipid ROS, Lipid ROS :+: Ferroptosis	Deduced	0	_NA_	P23526	32144268	SAHH in article.	2021-12-21	FerrDb team	gene with protein product
Ferroptosis	FXN	HGNC:3951	Suppression of FXN enhanced erastin-induced ferroptosis.	Human	FXN :-: Lipid ROS, Lipid ROS :+: Ferroptosis, FXN :-: labile iron, labile iron :+: Ferroptosis	Validated	0	_NA_	Q16595	32169822	_NA_	2021-12-22	FerrDb team	gene with protein product
Ferroptosis	circ-TTBK2	HGNC:19141	Knockdown of circ-TTBK2 suppressed cell proliferation, invasion, and promoted ferroptosis in glioma cells.	Human	circ-TTBK2 :-: Lipid ROS, Lipid ROS :+: Ferroptosis, circ-TTBK2 :+: ITGB8, ITBG8 :-: Ferroptosis	Validated	0	_NA_	Q6IQ55	32196629	circ-TTBK2	2021-12-22	FerrDb team	circular RNA
Ferroptosis	MIR522	HGNC:32127	CAFs secreted exo-miR-522 suppresses ferroptosis of GC cells.	Human	MIR522 :-: Lipid ROS, Lipid ROS :+: Ferroptosis	Validated	0	_NA_	_NA_	32106859	miR-522 in article.	2021-12-22	FerrDb team	RNA, micro
Ferroptosis	IDH2	HGNC:5383	Knockdown of IDH2 promotes ferroptosis in cells treated with erastin.	Human, mice	IDH2 :-: Lipid ROS, Lipid ROS :+: Ferroptosis	Validated	0	_NA_	P48735	32089268	_NA_	2021-12-30	FerrDb team	gene with protein product
Ferroptosis	PPARA	HGNC:9232	In the p53 KO derivatives of both HT-1080 and SK-Hep1 cells, increased PPAR伪 activity suppressed ferroptosis (Fig. 6C, D), while decreased PPAR伪 activity increased their sensitivity to ferroptosis (Fig. 6E,F).	Human	PPARA :-: Ferroptosis	Validated	0	_NA_	Q07869	32079652	PPAR伪 in article.	2021-12-30	FerrDb team	gene with protein product
Ferroptosis	NOS2	HGNC:7873	Knockdown (KD) of iNOS caused increased sensitivity of M1 RAW 264.7 macrophages and EOC 20 cells to RSL3 induced death that was effectively suppressed by Fer-1.	Mice	NOS2 :-: Lipid ROS, Lipid ROS :+: Ferroptosis	Validated	0	_NA_	P35228	32080625	iNOS in article.	2021-12-30	FerrDb team	gene with protein product
Ferroptosis	SIAH2	HGNC:10858	Additionally SIAH2-deficient cells are also characterized by reduced expression levels of glutathione peroxidase 4 (GPX4), rendering the knock-out cells more sensitive to ferroptosis.	Human	SIAH2 :+: GPX4, GPX4 :-: Ferroptosis	Validated	0	_NA_	O43255	32042051	_NA_	2021-12-30	FerrDb team	gene with protein product
Ferroptosis	RELA	HGNC:9955	Deficiency of IEC NF-魏Bp65 led to upregulated ER stress-mediated ferroptosis in colitis	Mice	RELA :-: ER stress, ER stress :+: Ferroptosis	Validated	0	_NA_	Q04206	32015337	NF-魏Bp65 in article.	2021-12-31	FerrDb team	gene with protein product
Ferroptosis	PRKAA2	HGNC:9377	AMPK inactivation sensitizes cancer cells to ferroptotic cell death.	Human	PRKAA2 :+: phosphorylation of ACC, phosphorylation of ACC :-: Ferroptosis, PRKAA2 :-: PUFA-containing lipid biosynthesis, PUFA-containing lipid biosynthesis :+: Ferroptosis	Validated	0	_NA_	P54646	32029897	AMPK in article.	2021-12-30	FerrDb team	gene with protein product
Ferroptosis	VDR	HGNC:12679	VDR activation attenuate cisplatin induced AKI by inhibiting ferroptosis.	Mice	VDR :-: Lipid ROS, Lipid ROS :+: Ferroptosis, VDR :+: GPX4, GPX4 :-: Ferroptosis	Validated	0	_NA_	P11473	31996668	_NA_	2021-12-30	FerrDb team	gene with protein product
Ferroptosis	NEDD4	HGNC:7727	Nedd4 negatively regulates erastin-induced ferroptosis.	Human	NEDD4 :-: Lipid ROS, Lipid ROS :+: Ferroptosis, NEDD4 :-: iron accumulation, iron accumulation :+: Ferroptosis, NEDD4 :+: GSH, GSH :-: Ferroptosis, NEDD4 :-: GSSG, GSSG :+: Ferroptosis	Validated	0	_NA_	P46934	31974380	Nedd4 in article.	2021-12-30	FerrDb team	gene with protein product
Ferroptosis	FXN	HGNC:3951	FXN deficiency impairs thermogenesis and adipogenesis and increases susceptibility to ferroptosis in cultured adipocytes.	Mice	FXN :-: Lipid ROS, Lipid ROS :+: Ferroptosis	Validated	0	_NA_	Q16595	31974344	_NA_	2021-12-30	FerrDb team	gene with protein product
Ferroptosis	AIFM2	HGNC:21411	AIFM2 blocks ferroptosis independent of ubiquinol metabolism.	Human	AIFM2 :+: ESCRT-III, ESCRT-III :-: Ferroptosis	Validated	0	_NA_	Q9BRQ8	31964528	_NA_	2021-12-30	FerrDb team	gene with protein product
Ferroptosis	PRDX1	HGNC:9352	Consistent with our previous observation, loss of PRDX1 was sufficient to induce a significant increase in lipid peroxidation (Fig. 3B).	Human	PRDX1 :-: Lipid ROS, Lipid ROS :+: Ferroptosis	Deduced	0	_NA_	Q06830	31901729	_NA_	2022-01-07	FerrDb team	gene with protein product
Ferroptosis	AR	HGNC:644	Furthermore, overexpression of AR prevented ferroptosis in the presence of GPX4.	Human	AR :+: GPX4, GPX4 :-: Lipid ROS, Lipid ROS :+: Ferroptosis	Validated	0	_NA_	P10275	31896509	_NA_	2022-01-07	FerrDb team	gene with protein product
Ferroptosis	CBS	HGNC:1550	CBS RNAi-induced cell death was also blocked by Fer-1 and Lip-1, indicating that inhibition of CBS in the context of system Xc- blockage caused ferroptosis.	Human	CBS :+: GSH, GSH :-: Ferroptosis, CBS :-: Lipid ROS, Lipid ROS :+: Ferroptosis	Validated	0	_NA_	P35520	31819185	_NA_	2022-01-07	FerrDb team	gene with protein product
Ferroptosis	NFE2L2	HGNC:7782	Genetically repression of NRF2 enhanced ferroptosis susceptibility.	Human	NFE2L2 :+: CBS, CBS :-: Ferroptosis, NFE2L2 :+: GSH, GSH :-: Ferroptosis, NFE2L2 :-: MDA, MDA :+: Ferroptosis	Validated	0	_NA_	Q16236	31819185	NRF2 in article.	2022-01-07	FerrDb team	gene with protein product
Ferroptosis	CHMP5	HGNC:26942	Compared to the control shRNA group, suppressing CHMP5 or CHMP6 expression by shRNA increased erastin- or RSL3-induced cell death (Fig. 3B), indicating that ESCRT-III plays a pro-survival role in ferroptosis.	Human	CHMP5 :-: HMGB1, HMGB1 :+: Ferroptosis	Validated	0	_NA_	Q9NZZ3	31761326	_NA_	2022-01-07	FerrDb team	gene with protein product
Ferroptosis	CHMP6	HGNC:25675	Compared to the control shRNA group, suppressing CHMP5 or CHMP6 expression by shRNA increased erastin- or RSL3-induced cell death (Fig. 3B), indicating that ESCRT-III plays a pro-survival role in ferroptosis.	Human	CHMP6 :-: HMGB1, HMGB1 :+: Ferroptosis	Validated	0	_NA_	Q96FZ7	31761326	_NA_	2022-01-07	FerrDb team	gene with protein product
Ferroptosis	HMOX1	HGNC:5013	WT MEFs became more sensitive to ferroptosis by knockdown of Hmox1 than cells with control knockdown (Figs. S5D, S6D, and S7D).	Mice	HMOX1 :-: Ferroptosis	Validated	0	_NA_	P09601	31740582	_NA_	2022-01-07	FerrDb team	gene with protein product
Ferroptosis	ZFP36	HGNC:12862	RNA-binding protein ZFP36/TTP protects against ferroptosis by regulating autophagy signaling pathway in hepatic stellate cells.	Human, mice	ZFP36 :-: iron levels, iron levels :+: Ferroptosis, ZFP36 :-: Lipid ROS, Lipid ROS :+: Ferroptosis, ZFP36 :+: GSH, GSH :-: Ferroptosis, ZFP36 :-: MDA, MDA :+: Ferroptosis	Validated	0	_NA_	P26651	31679460	_NA_	2022-01-07	FerrDb team	gene with protein product
Ferroptosis	LAMP2	HGNC:6501	Lysosome-associated membrane protein-2 deficiency increases the risk of reactive oxygen species-induced ferroptosis in retinal pigment epithelial cells.	Human	LAMP2 :+: GSH, GSH :-: Ferroptosis, LAMP2 :-: Lipid ROS, Lipid ROS :+: Ferroptosis	Validated	0	_NA_	P13473	31672277	_NA_	2022-01-10	FerrDb team	gene with protein product
Ferroptosis	MTF1	HGNC:7428	Importantly, MTF1 silencing also abolished the ferroptosis protection phenotypes of ATM silencing (Fig. 5c).	Human	MTF1 :-: ATM, ATM :-: FPN1, FPN1 :-: Fe, ATM :-: FTH1, FTH1 :-: Fe, ATM :-: FTL, FTL :-: Fe, Fe :+: Ferroptosis	Validated	0	_NA_	Q14872	31320750	_NA_	2022-01-10	FerrDb team	gene with protein product
Ferroptosis	COPZ1	HGNC:2243	Knockdown of COPZ1 causes ferroptosis in GBM cells.	Human	COPZ1 :-: NCOA4, NCOA4 :-: ferritin, ferritin :-: ferrous iron, ferrous iron :+: Ferroptosis	Validated	0	_NA_	P61923	33420375	_NA_	2022-01-19	FerrDb team	gene with protein product
Ferroptosis	NUPR1	HGNC:29990	NUPR1 is a critical repressor of ferroptosis.	Human	NUPR1 :-: Lipid ROS, Lipid ROS :+: Ferroptosis, NUPR1 :+: LCN2, LCN2 :-: Fe2, Fe2 :+: Ferroptosis, NUPR1 :+: LCN2, LCN2 :-: MDA, MDA :+: Ferroptosis	Validated	0	_NA_	O60356	33510144	_NA_	2022-01-26	FerrDb team	gene with protein product
Ferroptosis	USP35	HGNC:20061	USP35 knockdown promotes ferroptosis in lung cancer cells.	Human	USP35 :+: FPN, FPN :-: Fe2, Fe2 :+: Ferroptosis	Validated	0	_NA_	Q9P2H5	33931967	_NA_	2022-01-26	FerrDb team	gene with protein product
Ferroptosis	HSF1	HGNC:5224	HSF1 inhibition sensitizes cancer cells to ferroptotic cell death.	Human	HSF1 :+: PROM2, PROM2 :-: Ferroptosis	Validated	0	_NA_	Q00613	34223704	_NA_	2022-02-12	FerrDb team	gene with protein product
Ferroptosis	PROM2	HGNC:20685	Together, these data indicate that cells can resist ferroptosis by activating p38 and, consequently, inducing prominin2.	Human	PROM2 :-: Ferroptosis	Validated	0	_NA_	Q8N271	34223704	_NA_	2022-02-12	FerrDb team	gene with protein product
Ferroptosis	PLA2G6	HGNC:9039	These results demonstrate that iPLA2尾 acts as a major ferroptosis repressor in a GPX4-independent manner.	Human	PLA2G6 :-: Lipid ROS, Lipid ROS :+: Ferroptosis	Validated	0	_NA_	O60733	34131139	iPLA2尾 in article.	2022-02-23	FerrDb team	gene with protein product
Ferroptosis	HIF1A	HGNC:4910	Knock-down of HIF-1伪 increases free iron level, promotes mitochondrial iron accumulation and induces ferroptosis under hypoxia.	Human	HIF1A :-: iron accumulation, iron accumulation :+: Ferroptosis, HIF1A :-: Lpid ROS, Lipid ROS :+: Ferroptosis, HIF1A :-: PTGS2, PTGS2 :+: Ferroptosis, HIF1A :-: MDA, MDA :+: Ferroptosis, HIF1A :+: GSH, GSH :-: Ferroptosis	Validated	0	_NA_	Q16665	33895289	HIF-1伪 in article.	2022-02-24	FerrDb team	gene with protein product
Ferroptosis	NEAT1	HGNC:30815	NEAT1 knockdown and overexpression greatly increased and decreased cell death (TUNEL staining, p鈥?鈥?.05;Figure 2b, c), respectively, and affected MDA levels (p鈥?鈥?.05; Figure 2d) in A549 cells, further confirming the link between NEAT1 and ferroptosis induction.	Human	NEAT1 :-: Ferroptosis	Validated	0	_NA_	_NA_	33730930	Long non-coding RNA.	2022-02-24	FerrDb team	RNA, long non-coding
Ferroptosis	RRM2	HGNC:10452	Identification of critical ferroptosis regulators in lung adenocarcinoma that RRM2 facilitates tumor immune infiltration by inhibiting ferroptotic death.	Human	RRM2 :+: glutathione, glutathione :-: Ferroptosis, RRM2 :-: iron accumulation, iron accumulation :+: Ferroptosis, RRM2 :-: Lipid ROS, Lpid ROS :+: Ferroptosis, RRM2 :-: MDA, MDA :+: Ferroptosis	Validated	0	_NA_	P31350	34648954	_NA_	2022-02-24	FerrDb team	gene with protein product
Ferroptosis	SLC7A11	HGNC:11059	xCT inhibition induces MF-HSC ferroptosis.	Human	SC7A11 :+: GSH, GSH :-: Ferroptosis, SC7A11 :-: Lipid ROS, Lipid ROS :+: Ferroptosis, SC7A11 :-: CHAC1, CHAC1 :+: Ferroptosis, SC7A11 :-: PTGS2, PTGS2 :+: Ferroptosis	Validated	0	_NA_	Q9UPY5	33991158	xCT in article.	2022-03-02	FerrDb team	gene with protein product
Ferroptosis	FTMT	HGNC:17345	Overexpression of FtMt reduced osteoblastic ferroptosis under high glucose condition while silent FtMt induced mitophagy through ROS / PINK1/Parkin pathway.	Rat	FTMT :-: Lipid ROS, Lipid ROS :+: Ferroptosis	Validated	0	_NA_	Q8N4E7	33594527	_NA_	2022-03-02	FerrDb team	gene with protein product
Ferroptosis	PARP1	HGNC:270	PARP inhibition promotes ferroptosis in ovarian cancer cells.	Human	PARP1 :+: SLC7A11, SLC7A11 :+: glutathione biosynthesis, glutathione biosynthesis :-: Lipid ROS, Lipid ROS :+: Ferroptosis	Deduced	0	_NA_	P09874	33722571	_NA_	2022-03-02	FerrDb team	gene with protein product
Ferroptosis	PARP2	HGNC:272	PARP inhibition promotes ferroptosis in ovarian cancer cells.	Human	PARP2 :+: SLC7A11, SLC7A11 :+: glutathione biosynthesis, glutathione biosynthesis :-: Lipid ROS, Lipid ROS :+: Ferroptosis	Deduced	0	_NA_	Q9UGN5	33722571	_NA_	2022-03-02	FerrDb team	gene with protein product
Ferroptosis	PARP3	HGNC:273	PARP inhibition promotes ferroptosis in ovarian cancer cells.	Human	PARP3 :+: SLC7A11, SLC7A11 :+: glutathione biosynthesis, glutathione biosynthesis :-: Lipid ROS, Lipid ROS :+: Ferroptosis	Deduced	0	_NA_	Q9Y6F1	33722571	_NA_	2022-03-02	FerrDb team	gene with protein product
Ferroptosis	PARP4	HGNC:271	PARP inhibition promotes ferroptosis in ovarian cancer cells.	Human	PARP4 :+: SLC7A11, SLC7A11 :+: glutathione biosynthesis, glutathione biosynthesis :-: Lipid ROS, Lipid ROS :+: Ferroptosis	Deduced	0	_NA_	Q9UKK3	33722571	_NA_	2022-03-02	FerrDb team	gene with protein product
Ferroptosis	PARP6	HGNC:26921	PARP inhibition promotes ferroptosis in ovarian cancer cells.	Human	PARP6 :+: SLC7A11, SLC7A11 :+: glutathione biosynthesis, glutathione biosynthesis :-: Lipid ROS, Lipid ROS :+: Ferroptosis	Deduced	0	_NA_	Q2NL67	33722571	_NA_	2022-03-02	FerrDb team	gene with protein product
Ferroptosis	PARP8	HGNC:26124	PARP inhibition promotes ferroptosis in ovarian cancer cells.	Human	PARP8 :+: SLC7A11, SLC7A11 :+: glutathione biosynthesis, glutathione biosynthesis :-: Lipid ROS, Lipid ROS :+: Ferroptosis	Deduced	0	_NA_	Q8N3A8	33722571	_NA_	2022-03-02	FerrDb team	gene with protein product
Ferroptosis	PARP9	HGNC:24118	PARP inhibition promotes ferroptosis in ovarian cancer cells.	Human	PARP9 :+: SLC7A11, SLC7A11 :+: glutathione biosynthesis, glutathione biosynthesis :-: Lipid ROS, Lipid ROS :+: Ferroptosis	Deduced	0	_NA_	Q8IXQ6	33722571	_NA_	2022-03-02	FerrDb team	gene with protein product
Ferroptosis	PARP10	HGNC:25895	PARP inhibition promotes ferroptosis in ovarian cancer cells.	Human	PARP10 :+: SLC7A11, SLC7A11 :+: glutathione biosynthesis, glutathione biosynthesis :-: Lipid ROS, Lipid ROS :+: Ferroptosis	Deduced	0	_NA_	Q53GL7	33722571	_NA_	2022-03-02	FerrDb team	gene with protein product
Ferroptosis	PARP11	HGNC:1186	PARP inhibition promotes ferroptosis in ovarian cancer cells.	Human	PARP11 :+: SLC7A11, SLC7A11 :+: glutathione biosynthesis, glutathione biosynthesis :-: Lipid ROS, Lipid ROS :+: Ferroptosis	Deduced	0	_NA_	Q9NR21	33722571	_NA_	2022-03-02	FerrDb team	gene with protein product
Ferroptosis	PARP12	HGNC:21919	PARP inhibition promotes ferroptosis in ovarian cancer cells.	Human	PARP12 :+: SLC7A11, SLC7A11 :+: glutathione biosynthesis, glutathione biosynthesis :-: Lipid ROS, Lipid ROS :+: Ferroptosis	Deduced	0	_NA_	Q9H0J9	33722571	_NA_	2022-03-02	FerrDb team	gene with protein product
Ferroptosis	PARP14	HGNC:29232	PARP inhibition promotes ferroptosis in ovarian cancer cells.	Human	PARP14 :+: SLC7A11, SLC7A11 :+: glutathione biosynthesis, glutathione biosynthesis :-: Lipid ROS, Lipid ROS :+: Ferroptosis	Deduced	0	_NA_	Q460N5	33722571	_NA_	2022-03-02	FerrDb team	gene with protein product
Ferroptosis	PARP15	HGNC:26876	PARP inhibition promotes ferroptosis in ovarian cancer cells.	Human	PARP15 :+: SLC7A11, SLC7A11 :+: glutathione biosynthesis, glutathione biosynthesis :-: Lipid ROS, Lipid ROS :+: Ferroptosis	Deduced	0	_NA_	Q460N3	33722571	_NA_	2022-03-02	FerrDb team	gene with protein product
Ferroptosis	PARP16	HGNC:26040	PARP inhibition promotes ferroptosis in ovarian cancer cells.	Human	PARP16 :+: SLC7A11, SLC7A11 :+: glutathione biosynthesis, glutathione biosynthesis :-: Lipid ROS, Lipid ROS :+: Ferroptosis	Deduced	0	_NA_	Q8N5Y8	33722571	_NA_	2022-03-02	FerrDb team	gene with protein product
Ferroptosis	PDSS2	HGNC:23041	PDSS2 Inhibits the Ferroptosis of Vascular Endothelial Cells in Atherosclerosis by Activating Nrf2.	Human	PDSS2 :+: Nrf2, Nrf2 :-: iron content, iron content :+: Ferroptosis, PDSS2 :+: Nrf2, Nrf2 :-: Lipid ROS, Lipid ROS :+: Ferroptosis, PDSS2 :+: Nrf2, Nrf2 :+: GSH, GSH :-: Ferroptosis	Validated	0	_NA_	Q86YH6	33929387	_NA_	2022-03-02	FerrDb team	gene with protein product
Ferroptosis	TXN	HGNC:12435	Our results suggest that Trx-1 inhibits ferroptosis in PD through regulating GPX4 and GSH.	Mice	TXN :+: GPX4, GPX4 :-: Ferroptosis, TXN :+: GSH, GSH :-: Ferroptosis, TXN :-: Lpid ROS, Lipid ROS :+: Ferroptosis	Validated	0	_NA_	P10599	33634378	Thioredoxin-1 in article.	2022-03-02	FerrDb team	gene with protein product
Ferroptosis	SENP1	HGNC:17927	SENP1 overexpression suppresses ferroptotic cell death of H9c2 cells.	Rat	SENP1 :-: Lpid ROS, Lpid ROS :+: Ferroptosis, SENP1 :-: ACSL4, ACSL4 :+: Ferroptosis	Validated	0	_NA_	Q9P0U3	33746578	_NA_	2022-03-03	FerrDb team	gene with protein product
Ferroptosis	PLA2G6	HGNC:9039	Phospholipase iPLA2尾 Averts Ferroptosis By Eliminating A Redox Lipid Death Signal.	Human, mice	PLA2G6 :-: Ferroptosis	Validated	0	_NA_	O60733	33542532	iPLA2尾 in article.	2022-03-03	FerrDb team	gene with protein product
Ferroptosis	OIP5-AS1	HGNC:43563	LncRNA OIP5-AS1 inhibits ferroptosis in prostate cancer with long-term cadmium exposure through miR-128-3p/SLC7A11 signaling.	Human	OIP5-AS1 :-: miR-128-3p, miR-128-3p :-: SLC7A11, SLC7A11 :-: Ferroptosis, OIP5-AS1 :-: Fe2, Fe2 :+: Ferroptosis, OIP5-AS1 :-: iron content, iron content :+: Ferroptosis, OIP5-AS1 :+: GSH, GSH :-: Ferroptosis	Validated	0	_NA_	_NA_	34051661	Long non-coding RNA.	2022-03-03	FerrDb team	RNA, long non-coding
Ferroptosis	MIR190A	HGNC:31560	miR-190a-5p inhibits ferroptosis induced by erastin and RSL3 in H9c2 cells.	Human	miR-190a-5p :-: GLS2, GLS2 :+: Lpid ROS, Lipid ROS :+: Ferroptosis, miR-190a-5p :-: GLS2, GLS2 :+: MDA, MDA :+: Ferroptosis, miR-190a-5p :-: GLS2, GLS2 :+: Fe2 accumulation, Fe2 accumulation :+: Ferroptosis	Validated	0	_NA_	_NA_	34111670	miR-190a-5p in article.	2022-03-03	FerrDb team	RNA, micro
Ferroptosis	FGF21	HGNC:3678	FGF21 attenuates ferroptosis by promoting HO-1 ubiquitination and degradation.	Mice	FGF21 :+: FPN, FPN :-: Fe2+, Fe2+ :+: Ferroptosis, FGF21 :+: FTH, FTH :-: Fe2+, Fe2+ :+: Ferroptosis, FGF21 :+: FTL, FTL :-: Fe2+, Fe2+ :+: Ferroptosis, FGF21 :+: GPX4, GPX4 :-: Ferroptosis, FGF21 :+: NRF2, NRF2 :-: Ferroptosis, FGF21 :-: PTGS2, PTGS2 :+: Ferroptosis, FGF21 :-: Lipid ROS, Lpid ROS :+: Ferroptosis, FGF21 :-: MDA, MDA :+: Ferroptosis, FGF21 :+: GSH, GSH :-: Ferroptosis, FGF21 :-: H…	Validated	0	_NA_	Q9NSA1	34530349	_NA_	2022-03-07	FerrDb team	gene with protein product
Ferroptosis	CREB1	HGNC:2345	CREB stimulates GPX4 transcription to inhibit ferroptosis in lung adenocarcinoma.	Human	CREB1 :+: GPX4, GPX4 :-: Ferroptosis	Deduced	0	_NA_	P16220	33846793	CREB in article.	2022-03-07	FerrDb team	gene with protein product
Ferroptosis	CREB3	HGNC:2347	CREB stimulates GPX4 transcription to inhibit ferroptosis in lung adenocarcinoma.	Human	CREB3 :+: GPX4, GPX4 :-: Ferroptosis	Deduced	0	_NA_	O43889	33846793	CREB in article.	2022-03-07	FerrDb team	gene with protein product
Ferroptosis	CREB5	HGNC:16844	CREB stimulates GPX4 transcription to inhibit ferroptosis in lung adenocarcinoma.	Human	CREB5 :+: GPX4, GPX4 :-: Ferroptosis	Deduced	0	_NA_	Q02930	33846793	CREB in article.	2022-03-07	FerrDb team	gene with protein product
Ferroptosis	FTMT	HGNC:17345	FtMt deletion aggravates cerebral I/R-induced ferroptosis.	Mice	FTMT :+: GPX4, GPX4 :-: Ferroptosis, FTMT :+: GSH, GSH :-: Ferroptosis, FTMT :-: Lipid ROS, Lipid ROS :+: Ferroptosis, FTMT :+: FPN1, FPN1 :-: Fe2, Fe2 :+: Ferroptosis	Validated	0	_NA_	Q8N4E7	33953171	_NA_	2022-03-08	FerrDb team	gene with protein product
Ferroptosis	GOT1	HGNC:4432	GOT1 suppression potentiates ferroptosis sensitivity.	Human	GOT1 :-: labile iron, labile iron :+: Ferroptosis	Validated	0	_NA_	P17174	34381026	_NA_	2022-03-08	FerrDb team	gene with protein product
Ferroptosis	TFRC	HGNC:11763	Tfr1 deletion activates ferroptosis in skeletal muscle upon muscular regeneration.	Mice	TFRC :+: GPX4, GPX4 :-: Ferroptosis, TFRC :+: GSH, GSH :-: Ferroptosis, TFRC :-: MDA, MDA :+: Ferroptosis, TFRC :-: Lpid ROS, Lipid ROS :+: Ferroptosis, TFRC :-: Labile iron, Labile iron :+: Ferroptosis	Validated	0	_NA_	P02786	33955709	Tfr1 in article.	2022-03-08	FerrDb team	gene with protein product
Ferroptosis	GPX4	HGNC:4556	GPX4 deficiency induces HSPC ferroptosis in vitro.	Mice	GPX4 :-: Lpid ROS, Lpid ROS :+: Ferroptosis	Validated	0	_NA_	P36969	34267193	_NA_	2022-03-08	FerrDb team	gene with protein product
Ferroptosis	MIR130B	HGNC:31515	miR-130b-3p suppresses erastin or RSL3-induced ferroptosis in melanoma cells.	Human	miR-130b-3p :-: DKK1, DKK1 :-: Nrf2/HO-1 pathway, Nrf2/HO-1 pathway :-: Ferroptosis, miR-130b-3p :-: Lipid ROS, Lpid ROS :+: Ferroptosis, miR-130b-3p :-: iron accumulation, iron accumulation :+: Ferroptosis	Validated	0	_NA_	_NA_	34117611	miR-130b-3p in article	2022-03-10	FerrDb team	RNA, micro
Ferroptosis	BEX1	HGNC:1036	Taken together, these findings demonstrate that BEX1 promotes cell survival in adrenal cells by mediating the inhibition of ferroptosis and suggest a function for BEX1 in the pathogenesis of APAs.	Human	BEX1 :-: Ferroptosis	Validated	0	_NA_	Q9HBH7	33745298	_NA_	2022-03-10	FerrDb team	gene with protein product
Ferroptosis	ASAH2	HGNC:18860	Our data thus indicate the Asah2 represses Hmox1 expression to reduce lipid ROS to suppress ferroptosis.	Mice	ASAH2 :-: p53, p53 :+: Hmox1, Hmox1 :+: Lipid ROS, Lipid ROS :+: Ferroptosis, ASAH2 :-: p53, p53 :-: GSH, GSH :-: Ferroptosis	Validated	0	_NA_	Q9NR71	33547170	_NA_	2022-03-15	FerrDb team	gene with protein product
Ferroptosis	SCD	HGNC:10571	Mechanistically, SCD1 leads to fatty acid (FA) desaturation and FABP4 derived from TEM enhances lipid droplet (LD) in cancer cells, which cooperatively protect from oxidative stress-induced ferroptosis.	Mice	SCD :-: Ferroptosis	Validated	0	Ortholog mice gene	O00767	34030117	SCD1 in article.	2022-03-15	FerrDb team	gene with protein product
Ferroptosis	FABP4	HGNC:3559	Mechanistically, SCD1 leads to fatty acid (FA) desaturation and FABP4 derived from TEM enhances lipid droplet (LD) in cancer cells, which cooperatively protect from oxidative stress-induced ferroptosis.	Human	FABP4 :-: Ferroptosis	Validated	0	_NA_	P15090	34030117	_NA_	2022-03-15	FerrDb team	gene with protein product
Ferroptosis	AKT1S1	HGNC:28426	mTORC1 inhibition sensitizes cancer cells or tumors to ferroptosis.	Human	AKT1S1 :-: Ferroptosis	Deduced	0	_NA_	Q96B36	33707434	mTORC1 in article. mTORC1 exists as a multiprotein complex consisting of mTOR, Raptor, and other proteins.	2022-03-15	FerrDb team	gene with protein product
Ferroptosis	MLST8	HGNC:24825	mTORC1 inhibition sensitizes cancer cells or tumors to ferroptosis.	Human	MLST8 :-: Ferroptosis	Deduced	0	_NA_	Q9BVC4	33707434	mTORC1 in article. mTORC1 exists as a multiprotein complex consisting of mTOR, Raptor, and other proteins.	2022-03-15	FerrDb team	gene with protein product
Ferroptosis	MTOR	HGNC:3942	mTORC1 inhibition sensitizes cancer cells or tumors to ferroptosis.	Human	MTOR :-: Ferroptosis	Deduced	0	_NA_	P42345	33707434	mTORC1 in article. mTORC1 exists as a multiprotein complex consisting of mTOR, Raptor, and other proteins.	2022-03-15	FerrDb team	gene with protein product
Ferroptosis	RPTOR	HGNC:30287	mTORC1 inhibition sensitizes cancer cells or tumors to ferroptosis.	Human	RPTOR :-: Ferroptosis	Deduced	0	_NA_	Q8N122	33707434	mTORC1 in article. mTORC1 exists as a multiprotein complex consisting of mTOR, Raptor, and other proteins.	2022-03-15	FerrDb team	gene with protein product
Ferroptosis	CDH1	HGNC:1748	These results indicate that the inhibition of E-cadherin or the induction of EMT enhance ferroptosis.	Human	CDH1 :-: Lipid ROS, Lpid ROS :+: Ferroptosis, CDH1 :-: Fe2, Fe2 :+: Ferroptosis	Validated	0	_NA_	P12830	34801472	E-cadherin in article.	2022-03-15	FerrDb team	gene with protein product
Ferroptosis	SIRT1	HGNC:14929	SIRT1 inhibits FCs ferroptosis in excess iron.	Human	SIRT1 :-: Lpid ROS, Lipid ROS :+: Ferroptosis, SIRT1 :+: GPX4, GPX4 :-: Ferroptosis	Validated	0	_NA_	Q96EB6	34000515	_NA_	2022-03-16	FerrDb team	gene with protein product
Ferroptosis	TYRO3	HGNC:12446	Inhibition of TYRO3 enhances ferroptosis and sensitizes resistant tumors to anti-mPD-1 therapy.	Human, mice	TYRO3 :-: Lipid ROS, Lipid ROS :+: Ferroptosis, TYRO3 :+: AKT, AKT :+: NRF2, NRF2 :-: Ferroptosis	Validated	0	_NA_	Q06418	33855973	_NA_	2022-03-16	FerrDb team	gene with protein product
Ferroptosis	SIRT6	HGNC:14934	SIRT6 silencing overcomes resistance to sorafenib by promoting ferroptosis in gastric cancer.	Human	SIRT6 :+: GPX4, GPX4 :-: Ferroptosis, SIRT6 :-: Lipid ROS, Lipid ROS :+: Ferroptosis, SIRT6 :-: Fe2+, Fe2+ :+: Ferroptosis, SIRT6 :-: MDA, MDA :+: Ferroptosis, SIRT6 :+: GSH, GSH :-: Ferroptosis, SIRT6 :+: NRF2, NRF2 :-: Ferroptosis	Validated	0	_NA_	Q8N6T7	34530350	_NA_	2022-03-16	FerrDb team	gene with protein product
Ferroptosis	TMSB4X	HGNC:11881	Thymosin beta 4 alleviates non-alcoholic fatty liver by inhibiting ferroptosis via up-regulation of GPX4.	Human, rat	TMSB4X :-: Lpid ROS, Lipid ROS :+: Ferroptosis, TMSB4X :-: MDA, MDA :+: Ferroptosis, TMSB4X :+: GSH, GSH :-: Ferroptosis, TMSB4X :+: GPX4, GPX4 :-: Ferroptosis	Deduced	0	_NA_	P62328	34280397	T尾4 in article.	2022-03-16	FerrDb team	gene with protein product
Ferroptosis	TMSB4Y	HGNC:11882	Thymosin beta 4 alleviates non-alcoholic fatty liver by inhibiting ferroptosis via up-regulation of GPX4.	Human, rat	TMSB4Y :-: Lpid ROS, Lipid ROS :+: Ferroptosis, TMSB4Y :-: MDA, MDA :+: Ferroptosis, TMSB4Y :+: GSH, GSH :-: Ferroptosis, TMSB4Y :+: GPX4, GPX4 :-: Ferroptosis	Deduced	0	_NA_	O14604	34280397	T尾4 in article.	2022-03-16	FerrDb team	gene with protein product
Ferroptosis	KIF20A	HGNC:9787	High KIF20A expression in resistant CRC cell line suppressed the intracellular ferroptosis process.	Human	KIF20A :+: NUAK1, NUAK1 :+: NRF2, NRF2 :+: GPX4, GPX4 :-: Ferroptosis	Validated	0	_NA_	O95235	33819186	_NA_	2022-03-16	FerrDb team	gene with protein product
Ferroptosis	ECH1	HGNC:3149	Enoyl coenzyme A hydratase 1 alleviates nonalcoholic steatohepatitis in mice by suppressing hepatic ferroptosis.	Human, mice	ECH1 :+: GPX4, GPX4 :-: Ferroptosis	Validated	0	_NA_	Q13011	33813878	_NA_	2022-03-16	FerrDb team	gene with protein product
Ferroptosis	circRHOT1	_NA_	Circular RNA RHOT1 promotes progression and inhibits ferroptosis via mir-106a-5p/STAT3 axis in breast cancer.	Human	circRHOT1 :-: miR-106a-5p, miR-106a-5p :-: STAT3, STAT3 :-: Ferroptosis	Validated	0	_NA_	_NA_	33686957	_NA_	2022-03-20	FerrDb team	circular RNA
Ferroptosis	ETV4	HGNC:3493	Overall, the data suggested that the knockdown of ETV4 suppressed the PTC progression by promoting ferroptosis upon SLC7A11 downregulation.	Human	ETV4 :+: SLC7A11, SLC7A11 :-: Ferroptosis	Validated	0	_NA_	P43268	34283663	_NA_	2022-03-21	FerrDb team	gene with protein product
Ferroptosis	MEG8	HGNC:14574	Silencing lncRNA MEG8 inhibits the proliferation and induces the ferroptosis of HemECs.	Human	MEG8 :-: MDA, MDA :+: Ferroptosis, MEG8 :-: Lipid ROS, Lipid ROS :+: Ferroptosis, MEG8 :+: GPX4, GPX4 :-: Ferroptosis, MEG8 :+: SLC7A11, SLC7A11 :-: Ferroptosis	Validated	0	_NA_	_NA_	33839417	A long non-coding RNA.	2022-03-21	FerrDb team	RNA, long non-coding
Ferroptosis	VCP	HGNC:12666	VCP relocalization limits mitochondrial activity, GSH depletion and ferroptosis during starvation in PC3 prostate cancer cells. Moreover, the addition of a VCP inhibitor, CB-5083, in starvation media prevented VCP relocalization and triggered ferroptotic cell death.	Human	VCP :+: GSH, GSH :-: Ferroptosis	Validated	0	_NA_	P55072	34033175	_NA_	2022-03-21	FerrDb team	gene with protein product
Ferroptosis	circ_0007142	_NA_	After expression inhibition of circ_0007142, proliferation was reduced, while apoptosis and ferroptosis were facilitated in CRC cells.	Human	circ_0007142 :-: miR-874-3p, miR-874-3p :-: GDPD5 ,GDPD5 :-: Ferroptosis	Validated	0	_NA_	_NA_	33797091	_NA_	2022-03-21	FerrDb team	circular RNA
Ferroptosis	ENPP2	HGNC:3357	These data suggested the inhibitory effects of ENPP2 on DOX-induced ferroptosis in H9c2 cells.	Rats	ENPP2 :-: Fe2+, Fe2+ :+: Ferroptosis, ENPP2 :-: Lipid ROS, Lipid ROS :+: Ferroptosis, ENPP2 :+: SLC7A11, SLC7A11 :-: Ferroptosis, ENPP2 :+: GPX4, GPX4 :-: Ferroptosis, ENPP2 :+: FPN1, FPN1 :-: iron accumulation, iron accumulation :+: Ferroptosis, ENPP2 :-: NOX4, NOX4 :+: Ferroptosis	Validated	0	_NA_	Q13822	34296293	_NA_	2022-03-22	FerrDb team	gene with protein product
Ferroptosis	RBMS1	HGNC:9907	RBMS1 ablation inhibited the translation of SLC7A11, reduced SLC7A11-mediated cystine uptake, and promoted ferroptosis.	Human	RBMS1 :+: SLC7A11, SLC7A11 :-: Ferroptosis	Validated	0	_NA_	P29558	34609966	_NA_	2022-03-30	FerrDb team	gene with protein product
Ferroptosis	KDM4A	HGNC:22978	KDM4A knockdown promotes ferroptosis in OS cells.	Human	KDM4A :-: lipid peroxidation, lipid peroxidation :+: Ferroptosis, KDM4A :+: GSH, GSH :-: Ferroptosis, KDM4A :+: SLC7A11, SLC7A11 :-: Ferroptosis	Validated	0	_NA_	O75164	33689883	_NA_	2022-03-30	FerrDb team	gene with protein product
Ferroptosis	CBS	HGNC:1550	CBS Protects BLBC Tumors from Oxidative Stress and Ferroptotic Cell Death.	Human	CBS :-: Ferroptosis	Validated	0	_NA_	P35520	34737229	_NA_	2022-03-30	FerrDb team	gene with protein product
Ferroptosis	MGST1	HGNC:7061	MGST1 inhibits ferroptosis in vivo.	Human	MGST1 :-: ALOX5, ALOX5 :+: Lipid ROS, Lipid ROS :+: Ferroptosis	Validated	0	_NA_	P10620	33539732	_NA_	2022-03-30	FerrDb team	gene with protein product
Ferroptosis	circKIF4A	_NA_	Circular RNA circKIF4A facilitates the malignant progression and suppresses ferroptosis by sponging miR-1231 and upregulating GPX4 in papillary thyroid cancer.	Human	circKIF4A :-: miR-1231, miR-1231 :-: GPX4, GPX4 :-: Ferroptosis	Validated	0	_NA_	_NA_	34153004	_NA_	2022-03-30	FerrDb team	circular RNA
Ferroptosis	miR-7-5p	_NA_	Knockdown of miR-7-5p Enhances Ferroptosis Signaling.	Human	miR-7-5p :-: ALOX12, ALOX12 :+: Lpid ROS, Lipid ROS :+: Ferroptosis	Validated	0	_NA_	_NA_	34361070	_NA_	2022-03-30	FerrDb team	RNA, micro
Ferroptosis	PRDX6	HGNC:16753	Prdx6 overexpression also eliminated ferroptosis caused by HG, which was reflected in the suppression of iron accumulation and the increase in SLC7A11 and GPX4 expression.	Mice	PRDX6 :-: Lipid ROS, Lipid ROS :+: Ferroptosis, PRDX6 :+: GSH, GSH :-: Ferroptosis, PRDX6 :+: GPX4,GPX4 :-: Ferroptosis, PRDX6 :+: SLC7A11, SLC7A11 :-: Ferroptosis	Validated	0	_NA_	P30041	33894270	_NA_	2022-03-30	FerrDb team	gene with protein product
Ferroptosis	circ_0067934	_NA_	Circular RNA Circ_0067934 Attenuates Ferroptosis of Thyroid Cancer Cells by miR-545-3p/SLC7A11 Signaling.	Human	circ_0067934 :-: miR-545-3p, miR-545-3p :-: SLC7A11, SLC7A11 :-: Ferroptosis	Validated	0	_NA_	_NA_	34290668	_NA_	2022-03-30	FerrDb team	circular RNA
Ferroptosis	MPC1	HGNC:21606	Taken together, our data suggested that MPC1 suppression increased vulnerability to ferroptosis in vivo.	Human	MPC1 :-: Ferroptosis	Validated	0	_NA_	Q9Y5U8	33741422	_NA_	2022-03-30	FerrDb team	gene with protein product
Ferroptosis	CHMP1A	HGNC:8740	Chmp1a knockdown enhances ferroptosis through increased iron accumulation.	Mice	CHMP1A :-: Ferroptosis	Validated	0	_NA_	Q9HD42	34426578	_NA_	2022-03-30	FerrDb team	gene with protein product
Ferroptosis	CAMKK2	HGNC:1470	Then we proved that CAMKK2 negatively regulated ferroptosis through the activation of NRF2 and the suppression of lipid peroxidation.	Human	CAMKK2 :+: NRF2, NRF2 :-: Ferroptosis	Validated	0	_NA_	Q96RR4	34242660	_NA_	2022-03-30	FerrDb team	gene with protein product
Ferroptosis	SOX2	HGNC:11195	Stem Cell Factor SOX2 Confers Ferroptosis Resistance in Lung Cancer via Upregulation of SLC7A11.	Human, mice	SOX2 :+: SLC7A11, SLC7A11 :-: Ferroptosis	Validated	0	_NA_	P48431	34385181	_NA_	2022-03-31	FerrDb team	gene with protein product
Ferroptosis	SRSF9	HGNC:10791	Furthermore, we found that SRSF9 inhibition increased erastin-induced ferroptosis by downregulating GPX4 level.	Human	SRSF9 :+: GPX4, GPX4 :-: Ferroptosis	Validated	0	_NA_	Q13242	33609745	_NA_	2022-03-31	FerrDb team	gene with protein product
Ferroptosis	PROK2	HGNC:18455	Thus, Prok2 overexpression alleviates ferroptosis by promoting expression of Fbxo10 and accelerating Acsl4 ubiquitination/degradation.	Mice	PROK2 :+: GPX4, GPX4 :-: Ferroptosis, PROK2 :+: FBXO10, FBXO10 :-: ACSL4, ACSL4 :+: Ferroptosis	Validated	0	_NA_	Q9HC23	34244497	_NA_	2022-03-31	FerrDb team	gene with protein product
Ferroptosis	MIR4443	HGNC:41830	miR-4443 promotes cisplatin resistance by suppressing ferroptosis.	Human	MIR4443 :-: METTL3, METTL3 :-: FSP1, FSP1 :-: Ferroptosis	Validated	0	_NA_	_NA_	33781830	_NA_	2022-04-06	FerrDb team	RNA, micro
Ferroptosis	SIRT2	HGNC:10886	SIRT2 inhibition exacerbates p53-mediated ferroptosis in mice following experimental traumatic brain injury.	Mice	SIRT2 :-: p53, p53 :+: Ferroptosis	Validated	0	_NA_	Q8IXJ6	34102645	_NA_	2022-04-06	FerrDb team	gene with protein product
Ferroptosis	circRNA1615	_NA_	circRNA1615 inhibits ferroptosis via modulation of autophagy by the miRNA152-3p/LRP6 molecular axis in cardiomyocytes of myocardial infarction.	Mice	circRNA1615 :-: miR-152-3p, miR-152-3p :-: LRP6, LRP6 :-: Ferroptosis	Validated	0	_NA_	_NA_	34712388	_NA_	2022-04-06	FerrDb team	circular RNA
Ferroptosis	MIR27A	HGNC:31613	Cell viability was reduced after downregulating miR-27a-3p in comparison with control (Figure 5A), suggesting that miR-27a-3p negatively modulated ferroptosis.	Human	MIR27A :-: SLC7A11, SLC7A11 :+: Ferroptosis	Validated	0	_NA_	_NA_	34722314	_NA_	2022-04-06	FerrDb team	RNA, micro
Ferroptosis	MIR670	HGNC:37304	MicroRNA-670-3p suppresses ferroptosis of human glioblastoma cells through targeting ACSL4.	Human	MIR670 :-: ACSL4, ACSL4 :+: Ferroptosis	Validated	0	_NA_	_NA_	34323631	_NA_	2022-04-07	FerrDb team	RNA, micro
Ferroptosis	MEF2C	HGNC:6996	MEF2C Inhibited Ferroptosis by Upregulating NF2 and E-Cadherin.	Human	MEF2C :+: NF2, NF2 :-: Ferroptosis, MEF2C :+: E-Cadherin, E-Cadherin :-: Ferroptosis	Validated	0	_NA_	Q06413	33984142	_NA_	2022-04-07	FerrDb team	gene with protein product
Ferroptosis	NF2	HGNC:7773	Together, these results suggest that loss of NF2 might sensitize meningioma to ferroptosis-induced cytotoxicity.	Human	NF2 :+: GPX4, GPX4 :-: Ferroptosis, NF2 :-: ACSL4, ACSL4 :+: Ferroptosis	Validated	0	_NA_	P35240	33984142	_NA_	2022-04-07	FerrDb team	gene with protein product
Ferroptosis	CDH1	HGNC:1748	E-Cadherin Induced Cell Density-Dependent Inhibition of Ferroptosis.	Human	CDH1 :+: GPX4, GPX4 :-: Ferroptosis, CDH1 :-: ACSL4, ACSL4 :+: Ferroptosis	Validated	0	_NA_	P12830	33984142	E-Cadherin in article.	2022-04-07	FerrDb team	gene with protein product
Ferroptosis	HSPB1	HGNC:5246	HSP27 protects against ferroptosis of glioblastoma cells.	Human	HSPB1 :+: SLC7A11, SLC7A11 :-: Ferroptosis, HSPB1 :+: HO-1, HO-1 :-: Ferroptosis	Validated	0	_NA_	P04792	34791597	HSP27 in article.	2022-04-07	FerrDb team	gene with protein product
Ferroptosis	EZH2	HGNC:3527	Overexpression of EZH2 and SLC7A11 inhibits erastin-induced ferroptosis in TSCC cells.	Human	EZH2 :-: miR-125b-5p, miR-125b-5p :-: SLC7A11, SLC7A11 :-: Ferroptosis	Validated	0	_NA_	Q15910	34614259	_NA_	2022-04-07	FerrDb team	gene with protein product
Ferroptosis	PEDS1	HGNC:16735	TMEM189 promotes ferroptosis resistance via inhibiting expression of FAR1 through plasmalogen synthesis.	Human	PEDS1 :-: FAR1, FAR1 :+: Ferroptosis	Validated	0	_NA_	A5PLL7	33731874	TMEM189 in article.	2022-04-07	FerrDb team	gene with protein product
Ferroptosis	SMPD1	HGNC:11120	Together, knockdown of Smpd1 and Taz expression responsible for CER and CL synthesis, respectively, aggravated APAP-induced mitochondrial dysfunction and ferroptosis in hepatocytes.	Mice	SMPD1 :-: Ferroptosis	Validated	0	_NA_	P17405	34401974	_NA_	2022-04-07	FerrDb team	gene with protein product
Ferroptosis	ADAMTS13	HGNC:1366	We found that ADAMTS13 alleviated CP-induced ferroptosis in AKI mice with renal function impairment and tubular damage.	Mice	ADAMTS13 :+: NRF2, NRF2 :-: Ferroptosis	Validated	0	_NA_	Q76LX8	34666603	_NA_	2022-04-08	FerrDb team	gene with protein product
Ferroptosis	CDC25A	HGNC:1725	Overexpression of Cdc25A suppressed ferroptosis in cervical cancer cells.	Human	CDC25A :+: ERBB2, ERBB2 :-: Ferroptosis	Validated	0	_NA_	P30304	34743185	_NA_	2022-04-08	FerrDb team	gene with protein product
Ferroptosis	G6PD	HGNC:4057	G6PD inhibits ferroptosis in HCC cells.	Human	G6PD :-: POR, POR :+: Ferroptosis	Validated	0	_NA_	P11413	34325001	_NA_	2022-04-08	FerrDb team	gene with protein product
Ferroptosis	SRSF9	HGNC:10791	Knockdown of SFRS9 Inhibits Progression of Colorectal Cancer Through Triggering Ferroptosis Mediated by GPX4 Reduction.	Human	SRSF9 :+: GPX4, GPX4 :-: Ferroptosis	Validated	0	_NA_	Q13242	34336668	_NA_	2022-04-08	FerrDb team	gene with protein product
Ferroptosis	CAV1	HGNC:1527	Higher expression of CAV1 inhibits ferroptosis of cancer cells in HNSCC.	Human	CAV1 :-: Ferroptosis	Validated	0	_NA_	Q03135	34874578	_NA_	2022-04-10	FerrDb team	gene with protein product
Ferroptosis	CircFNDC3B	_NA_	CircFNDC3B Represses Ferroptosis of OSCC Cells by Inducing SLC7A11 Expression.	Mice	CircFNDC3B :-: miR-520d-5p, miR-520d-5p :-: SLC7A11, SLC7A11 :-: Ferroptosis	Validated	0	_NA_	_NA_	34434890	_NA_	2022-04-10	FerrDb team	circular RNA
Ferroptosis	PPARD	HGNC:9235	GW501516-activated PPAR未 attenuates ferroptotic death of xCT-deficient MEFs.	Mice	PPARD :+: catalase, catalase :-: H2O2, H2O2 :+: Ferroptosis	Validated	0	_NA_	Q03181	34649350	_NA_	2022-04-11	FerrDb team	gene with protein product
Ferroptosis	CISD2	HGNC:24212	Knockdown of CISD2 Promotes Ferroptosis in Sorafenib-Resistant Cells.	Human	CISD2 :-: Beclin 1, Beclin 1 :+: Ferroptosis	Validated	0	_NA_	Q8N5K1	34485112	_NA_	2022-04-12	FerrDb team	gene with protein product
Ferroptosis	ENO3	HGNC:3354	In addition, overexpressed ENO3 attenuated the status of ferroptosis.	Mice	ENO3 :+: GPX4, GPX4 :-: Ferroptosis	Validated	0	_NA_	P13929	33987359	_NA_	2022-04-12	FerrDb team	gene with protein product
Ferroptosis	SESN2	HGNC:20746	Sesn2 suppresses septic-induced ferroptosis to improve the immune function of DCs.	Mice	SESN2 :-: (ATF4/CHOP/CHAC1), (ATF4/CHOP/CHAC1) :+: Ferroptosis	Validated	0	_NA_	P58004	34482365	_NA_	2022-04-12	FerrDb team	gene with protein product
Ferroptosis	LCN2	HGNC:6526	LIFR and SHP1 positively regulate ferroptosis while LCN2 negatively regulates ferroptosis.	Human	LCN2 :-: Ferroptosis	Validated	0	_NA_	P80188	34921145	_NA_	2022-04-12	FerrDb team	gene with protein product
Ferroptosis	MARCHF5	HGNC:26025	Further, in cultured cardiomyocytes stressed with DOX, both MITOL and GPX4 were reduced, whereas forced-expression of MITOL suppressed DOX-induced ferroptosis by maintaining GPX4 content.	Rat	MARCHF5 :+: GPX4, GPX4 :-: Ferroptosis	Validated	0	_NA_	Q9NX47	34390730	MITOL in article.	2022-04-17	FerrDb team	gene with protein product
Ferroptosis	TRIB2	HGNC:30809	Here, we demonstrated that deletion of TRIB2 sensitized ferroptosis via lifting labile iron in liver cancer cells.	Human	TRIB2 :-: TFRC, TFRC :+: Ferroptosis	Validated	0	_NA_	Q92519	34315867	_NA_	2022-04-17	FerrDb team	gene with protein product
Ferroptosis	DHODH	HGNC:2867	DHODH inhibits mitochondrial ferroptosis.	Human	DHODH :+: CoQ/CoQH2 ratio, CoQ/CoQH2 ratio :-: Ferroptosis	Validated	0	_NA_	Q02127	33981038	_NA_	2022-04-18	FerrDb team	gene with protein product
Ferroptosis	SLC7A11	HGNC:11059	SLC7A11 Overexpression Induces Ferroptosis Resistance.	Human, mice	SLC7A11 :+: NRF2, NRF2 :-: Ferroptosis	Validated	0	_NA_	Q9UPY5	33681224	_NA_	2022-04-18	FerrDb team	gene with protein product
Ferroptosis	MIR545	HGNC:32531	These data suggest that miR-545 may increase CRC cell survival by inhibiting ferroptosis.	Human	MIR545 :-: TF, TF :+: Ferroptosis	Validated	0	_NA_	_NA_	34954694	_NA_	2022-04-18	FerrDb team	RNA, micro
Ferroptosis	OTUB1	HGNC:23077	OTUB1 knockdown triggers ferroptosis dependent on SLC7A11 expression.	Human	OTUB1 :+: SLC7A11, SLC7A11 :-: Ferroptosis	Validated	0	_NA_	Q96FW1	34927544	_NA_	2022-04-18	FerrDb team	gene with protein product
Ferroptosis	PDK4	HGNC:8812	PDK4 inhibits ferroptosis by blocking pyruvate dehydrogenase-dependent pyruvate oxidation.	Human	PDK4 :-: pyruvate oxidation, pyruvate oxidation :+: Ferroptosis	Validated	0	_NA_	Q16654	33626342	_NA_	2022-04-18	FerrDb team	gene with protein product
Ferroptosis	CircPVT1	_NA_	Furthermore, knockdown of circPVT1 increased ferroptosis through downregulating p-尾-catenin, GPX4, and SLC7A11 while miR-30a-5p inhibition and FZD3 overexpression reversed the phenotype by upregulating p-尾-catenin, GPX4, and SLC7A11.	Human	CircPVT1 :-: MiR-30a-5p, MiR-30a-5p :-: FZD3, FZD3 :-: Ferroptosis	Validated	0	_NA_	_NA_	34966683	_NA_	2022-04-18	FerrDb team	circular RNA
Ferroptosis	MIR9-3HG	HGNC:27388	BMSCs-Exo Mir9-3hg attenuates H/R-induced ferroptosis in HL-1 cells.	Mice	MIR9-3HG :-: PUM2, PUM2 :-: PRDX6, PRDX6 :-: Ferroptosis	Validated	0	_NA_	_NA_	34953631	_NA_	2022-04-24	FerrDb team	RNA, long non-coding
Ferroptosis	ADIPOQ	HGNC:13633	ADPN inhibited oxidation/peroxide imbalance-induced ferroptosis in placental tissues of GDM mice.	Mice	ADIPOQ :-: CPT-1, CPT-1 :+: Ferroptosis, ADIPOQ :-: GLUT4, GLUT4 :+: Ferroptosis	Validated	0	_NA_	Q15848	34859390	adiponectin (ADPN) in article.	2022-04-25	FerrDb team	gene with protein product
Ferroptosis	circDTL	_NA_	Inhibition of circDTL Induced Apoptosis and Ferroptosis in NSCLC Cells.	Human	circDTL :-: miR-1287-5p, miR-1287-5p :-: GPX4, GPX4 :-: Ferroptosis	Validated	0	_NA_	_NA_	34621297	_NA_	2022-04-25	FerrDb team	circular RNA
Ferroptosis	GPX4	HGNC:4556	The glutathione peroxidase Gpx4 prevents lipid peroxidation and ferroptosis to sustain Treg cell activation and suppression of antitumor immunity.	Mice	GPX4 :-: Ferroptosis	Validated	0	_NA_	P36969	34133924	_NA_	2022-04-25	FerrDb team	gene with protein product
Ferroptosis	mmu_circRNA_0000309	_NA_	mmu_circRNA_0000309 depletion abrogates the inhibitory effect of germacrone on ferroptosis.	Mice	mmu_circRNA_0000309 :-: miR-188-3p, miR-188-3p :-: GPX4, GPX4 :-: Ferroptosis	Validated	0	_NA_	_NA_	34913724	_NA_	2022-05-05	FerrDb team	circular RNA
Ferroptosis	IL6	HGNC:6018	IL-6 reverses ferroptosis in vivo and in vitro by upregulating xCT.	Human	IL6 :+: (JAK2/STAT3), (JAK2/STAT3) :+: xCT, xCT :-: Ferroptosis	Validated	0	_NA_	P05231	34902522	_NA_	2022-05-05	FerrDb team	gene with protein product
Ferroptosis	PTPN18	HGNC:9649	In the present study, we found that silencing of PTPN18 induced ferroptosis in KLE endometrial cancer cells.	Human	PTPN18 :-: p-P38, p-P38 :-: GPX4, GPX4 :-: Ferroptosis	Validated	0	_NA_	Q99952	33642877	_NA_	2022-05-05	FerrDb team	gene with protein product
Ferroptosis	FTH1	HGNC:3976	FTH expression endows HCC cells specifically resistant to ferroptosis.	Human	FTH1 :-: Ferroptosis	Validated	0	_NA_	P02794	34965856	_NA_	2022-05-05	FerrDb team	gene with protein product
Ferroptosis	FTH1	HGNC:3976	Meanwhile, we also showed that apoferritin prevented MPTP-induced ferroptosis effectively by inhibiting the up-regulation of long-chain acyl-CoA synthetase 4 (ACSL4) and the down-regulation of ferroptosis suppressor protein 1 (FSP1).	Human	FTH1 :-: ACSL4, ACSL4 :+: Ferroptosis	Validated	0	_NA_	P02794	33997705	Apoferritin in article.	2022-05-05	FerrDb team	gene with protein product
Ferroptosis	FTL	HGNC:3999	Meanwhile, we also showed that apoferritin prevented MPTP-induced ferroptosis effectively by inhibiting the up-regulation of long-chain acyl-CoA synthetase 4 (ACSL4) and the down-regulation of ferroptosis suppressor protein 1 (FSP1).	Human	FTL :+: FSP1, FSP1 :-: Ferroptosis	Validated	0	_NA_	P02792	33997705	Apoferritin in article.	2022-05-05	FerrDb team	gene with protein product
Ferroptosis	LCN2	HGNC:6526	hLcn-2 Protects Renal Tumor Cells against Erastin-Induced Ferroptotic Cell Death.	Human	LCN2 :+: integrated stress response (ISR), integrated stress response (ISR) :+: SLC7A11, SLC7A11 :-: Ferroptosis	Validated	0	_NA_	P80188	34069743	_NA_	2022-05-05	FerrDb team	gene with protein product
Ferroptosis	ABCC5	HGNC:56	ABCC5 increased intracellular glutathione (GSH) and attenuated lipid peroxidation accumulation by stabilizing SLC7A11 protein, which inhibited ferroptosis.	Human	ABCC5 :+: SLC7A11, SLC7A11 :-: Ferroptosis	Validated	0	_NA_	O15440	34768109	_NA_	2022-05-11	FerrDb team	gene with protein product
Ferroptosis	CISD3	HGNC:27578	CISD3 inhibition drives cystine-deprivation induced ferroptosis.	Human	CISD3 :-: Ferroptosis	Validated	0	_NA_	P0C7P0	34497268	_NA_	2022-05-11	FerrDb team	gene with protein product
Ferroptosis	MS4A15	HGNC:28573	Ms4a15 expression specifically blocks ferroptosis.	Mice	MS4A15 :-: Ferroptosis	Validated	0	_NA_	Q8N5U1	34663908	_NA_	2022-05-11	FerrDb team	gene with protein product
Ferroptosis	LCN2	HGNC:6526	Lipocalin 2 expression promotes tumor progression and therapy resistance by inhibiting ferroptosis in colorectal cancer.	Human	LCN2 :+: ETS1, ETS1 :+: SLC7A11, SLC7A11 :-: Ferroptosis	Validated	0	_NA_	P80188	34146401	_NA_	2022-05-11	FerrDb team	gene with protein product
Ferroptosis	FURIN	HGNC:8568	Furin protects epithelial cells from DSS-induced ferroptosis-like cell injury and alleviates experimental colitis by activating the Nrf2-Gpx4 signaling pathway.	Human, mice	FURIN :+: NRF2, NRF2 :-: Ferroptosis, FURIN :+: GPX4, GPX4 :-: Ferroptosis	Deduced	0	_NA_	P09958	33640301	_NA_	2022-05-11	FerrDb team	gene with protein product
Ferroptosis	circRHBG	_NA_	circRHBG inhibits ferroptosis in PCOS cells through the circRHBG/miR-515-5p/SLC7A11 axis in PCOS.	Human	circRHBG :-: miR-515-5p, miR-515-5p :-: SLC7A11, SLC7A11 :-: Ferroptosis	Validated	0	_NA_	_NA_	34532485	_NA_	2022-05-11	FerrDb team	circular RNA
Ferroptosis	GALNT14	HGNC:22946	Altogether, GALNT14 is involved in the ferroptosis of ovarian cancer cells, and downregulation of GALNT14 can trigger ferroptosis in ovarian cancer cells.	Human	GALNT14 :+: EGFR, EGFR :+: mTOR, mTOR :-: Ferroptosis	Validated	0	_NA_	Q96FL9	34643088	_NA_	2022-05-16	FerrDb team	gene with protein product
Ferroptosis	KLHDC3	HGNC:20704	KLHDC3 suppresses ferroptosis in a p14ARF and SLC7A11-dependent manner.	Human	KLHDC3 :-: p14ARF, p14ARF :-: NRF2, NRF2 :+: SLC7A11, SLC7A11 :-: Ferroptosis, KLHDC3 :-: p14ARF, p14ARF :-: MDM2, MDM2 :-: p53, p53 :-: SLC7A11, SLC7A11 :-: Ferroptosis	Validated	0	_NA_	Q9BQ90	34743205	_NA_	2022-05-16	FerrDb team	gene with protein product
Ferroptosis	LINC01833	HGNC:52644	LncRNA RP11-89 facilitates tumorigenesis and ferroptosis resistance through PROM2-activated iron export by sponging miR-129-5p in bladder cancer.	Human	LINC01833 :-: miR-129-5p, miR-129-5p :-: PROM2, PROM2 :-: Ferroptosis	Validated	0	_NA_	_NA_	34728613	LncRNA RP11-89 in article.	2022-05-16	FerrDb team	RNA, long non-coding
Ferroptosis	circGFRA1	_NA_	Downregulation of circGFRA1 promotes ferroptosis in HER鈥?鈥恜ositive BC.	Human, mice	circGFRA1 :-: miR鈥?228, miR鈥?228 :-: AIFM2, AIFM2 :-: Ferroptosis	Validated	0	_NA_	_NA_	34668628	_NA_	2022-05-16	FerrDb team	circular RNA
Ferroptosis	MAPKAP1	HGNC:18752	mTORC2 ablation induces ferroptosis in memory CD4+ T cells.	Mice	MAPKAP1 :-: GSK3B, GSK3B :-: GPX4, GPX4 :-: Ferroptosis	Deduced	0	_NA_	Q9BPZ7	34949833	Gene member of mTOR Complex 2 ( mTORC2 ).	2022-05-23	FerrDb team	gene with protein product
Ferroptosis	MLST8	HGNC:24825	mTORC2 ablation induces ferroptosis in memory CD4+ T cells.	Mice	MLST8 :-: GSK3B, GSK3B :-: GPX4, GPX4 :-: Ferroptosis	Deduced	0	_NA_	Q9BVC4	34949833	Gene member of mTOR Complex 2 ( mTORC2 ).	2022-05-23	FerrDb team	gene with protein product
Ferroptosis	MTOR	HGNC:3942	mTORC2 ablation induces ferroptosis in memory CD4+ T cells.	Mice	MTOR :-: GSK3B, GSK3B :-: GPX4, GPX4 :-: Ferroptosis	Deduced	0	_NA_	P42345	34949833	Gene member of mTOR Complex 2 ( mTORC2 ).	2022-05-23	FerrDb team	gene with protein product
Ferroptosis	PRR5	HGNC:31682	mTORC2 ablation induces ferroptosis in memory CD4+ T cells.	Mice	PRR5 :-: GSK3B, GSK3B :-: GPX4, GPX4 :-: Ferroptosis	Deduced	0	_NA_	P85299	34949833	Gene member of mTOR Complex 2 ( mTORC2 ).	2022-05-23	FerrDb team	gene with protein product
Ferroptosis	RICTOR	HGNC:28611	mTORC2 ablation induces ferroptosis in memory CD4+ T cells.	Mice	RICTOR :-: GSK3B, GSK3B :-: GPX4, GPX4 :-: Ferroptosis	Deduced	0	_NA_	Q6R327	34949833	Gene member of mTOR Complex 2 ( mTORC2 ).	2022-05-23	FerrDb team	gene with protein product
Ferroptosis	GSTM1	HGNC:4632	Moreover, the results suggest that GSTM1 may be a novel negative regulator of ferroptosis in addition to GPX4.	Human	GSTM1 :-: Ferroptosis	Validated	0	_NA_	P09488	34586745	_NA_	2022-05-24	FerrDb team	gene with protein product
Ferroptosis	TERT	HGNC:11730	In contrast, TERT-overexpressing cells exhibited marked elevation in SLC7A11 levels and thereby inhibited ferroptosis.	Mice	TERT :+: SLC7A11, SLC7A11 :-: Ferroptosis	Validated	0	_NA_	O14746	34716298	_NA_	2022-05-24	FerrDb team	gene with protein product
Ferroptosis	circ0097009	_NA_	Knockdown of circ0097009 promotes ferroptosis in HCC.	Human	circ0097009 :-: miR-1261, miR-1261 :-: SLC7A11, SLC7A11 :-: Ferroptosis	Validated	0	_NA_	_NA_	33987373	_NA_	2022-05-24	FerrDb team	circular RNA
Ferroptosis	TMEM161B-DT	HGNC:43839	Knockdown of TMEM161B-AS1 down-regulated the expression of FANCD2 and CD44 by sponging hsa-miR-27a-3p, inhibited the proliferation, migration, invasion and promoted apoptosis, ferroptosis of U87 cells and U251 cells.	Human	TMEM161B-DT :-: hsa-miR-27a-3p, hsa-miR-27a-3p :-: FANCD2, FANCD2 :-: Ferroptosis, TMEM161B-DT :-: hsa-miR-27a-3p, hsa-miR-27a-3p :-: CD44, CD44 :-: Ferroptosis	Validated	0	_NA_	_NA_	34689169	lncRNA TMEM161B-AS1 in article.	2022-05-24	FerrDb team	RNA, long non-coding
Ferroptosis	circEPSTI1	_NA_	Silencing of circEPSTI1 induces ferroptosis mediated by SLC7A11.	Human	circEPSTI1 :-: miR-375, miR-375 :-: SLC7A11, SLC7A11 :-: Ferroptosis, circEPSTI1 :-: miR-409-3P, miR-409-3P :-: SLC7A11, SLC7A11 :-: Ferroptosis, circEPSTI1 :-: miR-515-5P, miR-515-5P :-: SLC7A11, SLC7A11 :-: Ferroptosis	Validated	0	_NA_	_NA_	33534779	_NA_	2022-05-24	FerrDb team	circular RNA
Ferroptosis	MIR18A	HGNC:31548	miR-18a promotes glioblastoma development by down-regulating ALOXE3-mediated ferroptotic and anti-migration activities. miR-18a directly targets ALOXE3 and suppresses its expression in GBM cells.	Human	MIR18A :-: ALOXE3, ALOXE3 :+: Ferroptosis	Deduced	0	_NA_	_NA_	33579899	_NA_	2022-05-24	FerrDb team	RNA, micro
Ferroptosis	RARRES2	HGNC:9868	Chemerin inhibition increases oxidized lipid and enhances ferroptosis susceptibility.	Human	RARRES2 :-: Ferroptosis	Validated	0	_NA_	Q99969	33757970	Chemerin in article, which is encoded by the retinoic acid receptor responder 2 (RARRES2) gene.	2022-05-24	FerrDb team	gene with protein product
Ferroptosis	USP11	HGNC:12609	USP11 ablation inhibits cell proliferation and sensitizes H1299 cells to ferroptosis during ROS-mediated stress.	Human	USP11 :+: NRF2, NRF2 :-: Ferroptosis	Validated	0	_NA_	P51784	33531626	_NA_	2022-05-24	FerrDb team	gene with protein product
