# Supplementary material for: Bioinformatics revealed biomarkers for diagnosis in kidney stones
Source: Front Genet. 2025 Mar 18;16:1542840. doi: 10.3389/fgene.2025.1542840 (PMC11959007; doi:10.3389/fgene.2025.1542840)
Supplement: Supplementary file 2 [file Table1.xls]

Gene	conMean	treatMean	pvalue	Type
ACSL4	-0.0443041439393939	0.374273986551724	0.0361507072749526	Up
DPP4	-0.0232343842424243	1.0946123862069	0.0400983068376482	Up
FZD7	0.402678867878788	-0.418749886206897	0.0223712726058761	Down
SUV39H1	-0.0951601282121212	0.222359125517241	0.00489374004504264	Up
STK11	0.243965527575758	-0.0143512937931035	0.0103992047827364	Down
AR	0.391974897878788	-0.176689389482759	0.0324611973941139	Down
FABP4	0.883281525454546	-0.122529798275862	0.0248842613291007	Down
LCN2	-0.688437363636364	1.69943904827586	0.00319099916196819	Up
